# Supplementary material for: 2-(2-{2-[2-(Dibromo­meth­yl)phen­oxy]eth­oxy}benz­yloxy)benzaldehyde
Source: Acta Crystallogr Sect E Struct Rep Online. 2011 Feb 26;67(Pt 3):o714. doi: 10.1107/S160053681100643X (PMC3052107; doi:10.1107/S160053681100643X)
Supplement: Supplementary file 1 [file e-67-0o714-sup1.cif]

##############################################################################
###                                                                        ###
###        Electronic paper (Acta Crystallographica Section E)             ###
###                                                                        ###
##############################################################################
#                                                                            #
# This CIF contains the data in a paper accepted for publication in Acta     #
# Crystallographica Section E. It conforms to the requirements of Notes      #
# for Authors for Section E, and has been peer reviewed under the auspices   #
# of the IUCr Commission on Journals.                                        #
#                                                                            #
# Full details of the Crystallographic Information File format               #
# are given in the paper "The Crystallographic Information File (CIF):       #
# a New Standard Archive File for Crystallography" by S. R. Hall, F. H.      #
# Allen and I. D. Brown [Acta Cryst. (1991), A47, 655-685].                  #
#                                                                            #
# The current version of the core CIF dictionary is obtainable from          #
# ftp://ftp.iucr.org/pub/cif_core.dic. The current version number is 2.4.    #
#                                                                            #
# Software is freely available for graphical display of the structure(s) in  #
# this CIF.  For information consult the CIF home page http://www.iucr.org/  #
# cif/home.html                                                              #
#                                                                            #
# This file may be used for bona fide research purposes within the           #
# scientific community so long as proper attribution is given to the journal # 
# article from which it was obtained.                                        #
#                                                                            #
##############################################################################
                                             
data_I
_audit_creation_method     'SHELXL97'
_chemical_name_systematic
;
2-(2-{2-[2-(Dibromomethyl)phenoxy]ethoxy}benzyloxy)benzaldehyde
;
_chemical_name_common     ?
_chemical_formula_moiety     'C23 H20 Br2 O4'
_chemical_formula_sum     'C23 H20 Br2 O4'
_chemical_formula_iupac     'C23 H20 Br2 O4'
_chemical_formula_weight     520.19
_chemical_melting_point     ?
_symmetry_cell_setting     monoclinic
_symmetry_space_group_name_H-M     'P 21/c'
_symmetry_space_group_name_Hall     '-P 2ybc'
loop_
    _symmetry_equiv_pos_as_xyz
    'x, y, z'
    '-x, y+1/2, -z+1/2'
    '-x, -y, -z'
    'x, -y-1/2, z-1/2'
_cell_length_a     12.867(7)
_cell_length_b     18.070(10)
_cell_length_c     9.649(5)
_cell_angle_alpha     90.00
_cell_angle_beta     108.955(6)
_cell_angle_gamma     90.00
_cell_volume     2122(2)
_cell_formula_units_Z     4
_cell_measurement_reflns_used     1808
_cell_measurement_theta_min     2.25
_cell_measurement_theta_max     17.48
_cell_measurement_temperature     296(2)
_exptl_crystal_description     'block'
_exptl_crystal_colour     'colourless'
_exptl_crystal_size_max     0.34
_exptl_crystal_size_mid     0.32
_exptl_crystal_size_min     0.28
_exptl_crystal_density_diffrn     1.628
_exptl_crystal_density_meas     ?
_exptl_crystal_density_method     'not measured'
_exptl_crystal_F_000     1040
_exptl_absorpt_coefficient_mu     3.847
_exptl_absorpt_correction_type     multi-scan
_exptl_absorpt_process_details     '(<i>SADABS</i>; Sheldrick, 1996)'
_exptl_absorpt_correction_T_min     0.281
_exptl_absorpt_correction_T_max     0.341
_exptl_special_details
;
;
_diffrn_ambient_temperature     296(2)
_diffrn_radiation_type     'MoK\a'
_diffrn_radiation_wavelength     0.71073
_diffrn_radiation_source     'fine-focus sealed tube'
_diffrn_radiation_monochromator     'graphite'
_diffrn_measurement_device_type     'Bruker APEXII CCD'
_diffrn_measurement_method     '\f and \w'
_diffrn_detector_area_resol_mean     ?
_diffrn_reflns_number     15392
_diffrn_reflns_av_R_equivalents     0.0631
_diffrn_reflns_av_sigmaI/netI     0.0664
_diffrn_reflns_theta_min     2.25
_diffrn_reflns_theta_max     25.50
_diffrn_reflns_theta_full     25.50
_diffrn_measured_fraction_theta_max     0.999
_diffrn_measured_fraction_theta_full     0.999
_diffrn_reflns_limit_h_min     -15
_diffrn_reflns_limit_h_max     15
_diffrn_reflns_limit_k_min     -21
_diffrn_reflns_limit_k_max     21
_diffrn_reflns_limit_l_min     -11
_diffrn_reflns_limit_l_max     11
_refine_special_details
;
 Refinement of <i>F</i>^2^ against ALL reflections. The weighted
 <i>R</i>-factor <i>wR</i> and goodness of fit <i>S</i> are based on
 <i>F</i>^2^, conventional <i>R</i>-factors <i>R</i> are based on <i>F</i>,
 with <i>F</i> set to zero for negative <i>F</i>^2^. The threshold expression
 of <i>F</i>^2^ > \s(<i>F</i>^2^) is used only for calculating
 <i>R</i>-factors(gt) <i>etc</i>. and is not relevant to the choice of
 reflections for refinement. <i>R</i>-factors based on <i>F</i>^2^ are
 statistically about twice as large as those based on <i>F</i>, and
 <i>R</i>-factors based on ALL data will be even larger.
;
_reflns_number_total     3944
_reflns_number_gt     1905
_reflns_threshold_expression     I>2\s(I)
_refine_ls_structure_factor_coef     Fsqd
_refine_ls_matrix_type     full
_refine_ls_R_factor_all     0.1399
_refine_ls_R_factor_gt     0.0616
_refine_ls_wR_factor_gt     0.1668
_refine_ls_wR_factor_ref     0.2069
_refine_ls_goodness_of_fit_ref     1.018
_refine_ls_restrained_S_all     1.018
_refine_ls_number_reflns     3944
_refine_ls_number_parameters     263
_refine_ls_number_restraints     0
_refine_ls_hydrogen_treatment     constr
_refine_ls_weighting_scheme     calc
_refine_ls_weighting_details
         'calc w=1/[\s^2^(Fo^2^)+(0.1049P)^2^+0.4797P] where P=(Fo^2^+2Fc^2^)/3'
_atom_sites_solution_hydrogens     geom
_atom_sites_solution_primary     direct
_atom_sites_solution_secondary     difmap
_refine_ls_shift/su_max     0.000
_refine_ls_shift/su_mean     0.000
_refine_diff_density_max     0.794
_refine_diff_density_min     -0.753
_refine_ls_extinction_method     '<i>SHELXL97</i> (Sheldrick, 2008)'
_refine_ls_extinction_coef     0.0020(3)
_refine_ls_extinction_expression
                                  'Fc^*^=kFc[1+0.001xFc^2^\l^3^/sin(2\q)]^-1/4^'
loop_
    _atom_type_symbol
    _atom_type_description
    _atom_type_scat_dispersion_real
    _atom_type_scat_dispersion_imag
    _atom_type_scat_source
    'C' 'C' 0.0033 0.0016
                         'International Tables Vol C Tables 4.2.6.8 and 6.1.1.4'
    'H' 'H' 0.0000 0.0000
                         'International Tables Vol C Tables 4.2.6.8 and 6.1.1.4'
    'O' 'O' 0.0106 0.0060
                         'International Tables Vol C Tables 4.2.6.8 and 6.1.1.4'
    'Br' 'Br' -0.2901 2.4595
                         'International Tables Vol C Tables 4.2.6.8 and 6.1.1.4'
_computing_data_collection     '<i>APEX2</i> (Bruker, 2007)'
_computing_cell_refinement     '<i>SAINT</i> (Bruker, 2007)'
_computing_data_reduction     '<i>SAINT</i> (Bruker, 2007)'
_computing_structure_solution     '<i>SHELXS97</i> (Sheldrick, 2008)'
_computing_structure_refinement     '<i>SHELXL97</i> (Sheldrick, 2008)'
_computing_molecular_graphics     '<i>SHELXTL</i> (Sheldrick, 2008)'
_computing_publication_material     '<i>SHELXTL</i> (Sheldrick, 2008)'
loop_
    _atom_site_type_symbol
    _atom_site_label
    _atom_site_fract_x
    _atom_site_fract_y
    _atom_site_fract_z
    _atom_site_U_iso_or_equiv
    _atom_site_adp_type
    _atom_site_calc_flag
    _atom_site_refinement_flags
    _atom_site_occupancy
    _atom_site_disorder_assembly
    _atom_site_disorder_group
    Br Br1 0.56817(7) 0.30130(6) 0.29797(13) 0.1092(5) Uani d . 1 . .
    Br Br2 0.37069(9) 0.31794(5) -0.00106(10) 0.0986(5) Uani d . 1 . .
    C C1 -0.1269(7) 0.7137(4) -0.1294(8) 0.069(2) Uani d . 1 . .
    H H1 -0.1621 0.6777 -0.0919 0.083 Uiso calc R 1 . .
    C C2 -0.0059(6) 0.7075(3) -0.0932(6) 0.0509(16) Uani d . 1 . .
    C C3 0.0495(7) 0.7556(4) -0.1572(7) 0.0658(19) Uani d . 1 . .
    H H3 0.0096 0.7922 -0.2199 0.079 Uiso calc R 1 . .
    C C4 0.1583(7) 0.7514(4) -0.1323(8) 0.073(2) Uani d . 1 . .
    H H4 0.1932 0.7846 -0.1761 0.088 Uiso calc R 1 . .
    C C5 0.2176(6) 0.6962(4) -0.0397(8) 0.070(2) Uani d . 1 . .
    H H5 0.2930 0.6929 -0.0213 0.084 Uiso calc R 1 . .
    C C6 0.1660(6) 0.6458(4) 0.0260(7) 0.0551(16) Uani d . 1 . .
    H H6 0.2062 0.6085 0.0865 0.066 Uiso calc R 1 . .
    C C7 0.0548(6) 0.6522(3) -0.0001(6) 0.0511(16) Uani d . 1 . .
    C C8 0.0522(5) 0.5531(3) 0.1655(7) 0.0487(15) Uani d . 1 . .
    H H8A 0.1057 0.5775 0.2474 0.058 Uiso calc R 1 . .
    H H8B 0.0905 0.5182 0.1229 0.058 Uiso calc R 1 . .
    C C9 -0.0317(5) 0.5130(3) 0.2169(6) 0.0470(15) Uani d . 1 . .
    C C10 -0.1419(6) 0.5287(4) 0.1643(7) 0.0617(18) Uani d . 1 . .
    H H10 -0.1676 0.5664 0.0961 0.074 Uiso calc R 1 . .
    C C11 -0.2162(6) 0.4878(5) 0.2135(8) 0.070(2) Uani d . 1 . .
    H H11 -0.2910 0.4979 0.1766 0.084 Uiso calc R 1 . .
    C C12 -0.1791(7) 0.4340(4) 0.3138(8) 0.071(2) Uani d . 1 . .
    H H12 -0.2284 0.4073 0.3465 0.085 Uiso calc R 1 . .
    C C13 -0.0685(6) 0.4184(4) 0.3684(7) 0.0602(17) Uani d . 1 . .
    H H13 -0.0436 0.3811 0.4378 0.072 Uiso calc R 1 . .
    C C14 0.0057(5) 0.4576(3) 0.3211(7) 0.0487(16) Uani d . 1 . .
    C C15 0.1611(5) 0.3890(3) 0.4722(6) 0.0536(16) Uani d . 1 . .
    H H15A 0.1381 0.3412 0.4268 0.064 Uiso calc R 1 . .
    H H15B 0.1347 0.3939 0.5552 0.064 Uiso calc R 1 . .
    C C16 0.2849(6) 0.3950(4) 0.5223(7) 0.0670(19) Uani d . 1 . .
    H H16A 0.3066 0.4437 0.5639 0.080 Uiso calc R 1 . .
    H H16B 0.3163 0.3586 0.5984 0.080 Uiso calc R 1 . .
    C C17 0.3652(5) 0.4407(4) 0.3435(7) 0.0556(17) Uani d . 1 . .
    C C18 0.3584(6) 0.5154(4) 0.3772(8) 0.0675(19) Uani d . 1 . .
    H H18 0.3226 0.5295 0.4426 0.081 Uiso calc R 1 . .
    C C19 0.4055(6) 0.5681(4) 0.3121(9) 0.077(2) Uani d . 1 . .
    H H19 0.4046 0.6176 0.3381 0.092 Uiso calc R 1 . .
    C C20 0.4531(6) 0.5485(5) 0.2106(9) 0.076(2) Uani d . 1 . .
    H H20 0.4825 0.5846 0.1656 0.091 Uiso calc R 1 . .
    C C21 0.4579(6) 0.4750(5) 0.1743(8) 0.071(2) Uani d . 1 . .
    H H21 0.4906 0.4622 0.1047 0.086 Uiso calc R 1 . .
    C C22 0.4145(5) 0.4197(4) 0.2401(7) 0.0536(16) Uani d . 1 . .
    C C23 0.4210(6) 0.3400(4) 0.2060(8) 0.0657(19) Uani d . 1 . .
    H H23 0.3725 0.3135 0.2490 0.079 Uiso calc R 1 . .
    O O1 -0.1819(4) 0.7608(3) -0.2023(5) 0.0824(16) Uani d . 1 . .
    O O2 -0.0053(3) 0.6067(2) 0.0578(4) 0.0549(11) Uani d . 1 . .
    O O3 0.1171(4) 0.4474(2) 0.3681(4) 0.0560(11) Uani d . 1 . .
    O O4 0.3266(4) 0.3834(2) 0.4054(5) 0.0737(14) Uani d . 1 . .
loop_
    _atom_site_aniso_label
    _atom_site_aniso_U_11
    _atom_site_aniso_U_22
    _atom_site_aniso_U_33
    _atom_site_aniso_U_12
    _atom_site_aniso_U_13
    _atom_site_aniso_U_23
    Br1 0.0693(7) 0.0994(8) 0.1485(10) 0.0213(5) 0.0212(6) 0.0112(6)
    Br2 0.1243(9) 0.0954(7) 0.0791(7) 0.0014(5) 0.0372(6) -0.0179(5)
    C1 0.084(6) 0.059(4) 0.059(5) 0.000(4) 0.015(4) 0.000(4)
    C2 0.070(5) 0.037(3) 0.042(4) -0.006(3) 0.013(3) -0.004(3)
    C3 0.087(6) 0.052(4) 0.054(4) -0.005(4) 0.017(4) -0.002(3)
    C4 0.096(6) 0.059(5) 0.065(5) -0.022(4) 0.027(5) 0.010(4)
    C5 0.063(5) 0.082(5) 0.064(5) -0.015(4) 0.019(4) -0.008(4)
    C6 0.058(5) 0.051(4) 0.049(4) -0.005(3) 0.008(3) -0.001(3)
    C7 0.062(5) 0.046(4) 0.041(4) -0.004(3) 0.011(3) -0.007(3)
    C8 0.056(4) 0.040(3) 0.051(4) 0.001(3) 0.019(3) 0.004(3)
    C9 0.056(4) 0.044(4) 0.042(4) 0.000(3) 0.016(3) -0.010(3)
    C10 0.073(5) 0.055(4) 0.060(4) 0.005(4) 0.026(4) -0.005(3)
    C11 0.051(4) 0.087(5) 0.077(5) -0.013(4) 0.030(4) -0.016(5)
    C12 0.083(6) 0.078(5) 0.071(5) -0.028(4) 0.049(5) -0.019(4)
    C13 0.069(5) 0.062(4) 0.051(4) -0.008(4) 0.021(4) 0.002(3)
    C14 0.058(5) 0.045(4) 0.049(4) -0.005(3) 0.025(3) -0.001(3)
    C15 0.071(5) 0.056(4) 0.034(3) 0.001(3) 0.017(3) 0.006(3)
    C16 0.082(5) 0.069(5) 0.053(4) 0.004(4) 0.025(4) 0.006(4)
    C17 0.047(4) 0.060(4) 0.056(4) 0.000(3) 0.012(3) 0.003(3)
    C18 0.064(5) 0.065(5) 0.075(5) 0.008(4) 0.024(4) 0.011(4)
    C19 0.064(5) 0.057(4) 0.086(6) 0.004(4) -0.006(5) 0.003(4)
    C20 0.063(5) 0.082(6) 0.079(6) -0.023(4) 0.020(4) 0.013(4)
    C21 0.061(5) 0.088(6) 0.064(5) -0.019(4) 0.018(4) -0.002(4)
    C22 0.038(4) 0.069(4) 0.052(4) -0.005(3) 0.011(3) -0.003(3)
    C23 0.061(5) 0.064(4) 0.081(5) 0.007(3) 0.035(4) 0.001(4)
    O1 0.089(4) 0.072(3) 0.068(3) 0.029(3) 0.000(3) 0.008(3)
    O2 0.058(3) 0.050(3) 0.057(3) 0.002(2) 0.019(2) 0.014(2)
    O3 0.061(3) 0.058(3) 0.051(3) -0.002(2) 0.021(2) 0.011(2)
    O4 0.097(4) 0.059(3) 0.084(3) 0.006(3) 0.056(3) 0.007(3)
_geom_special_details
;
 All s.u.'s (except the s.u. in the dihedral angle between two l.s. planes)
 are estimated using the full covariance matrix. The cell s.u.'s are taken
 into account individually in the estimation of s.u.'s in distances, angles
 and torsion angles; correlations between s.u.'s in cell parameters are only
 used when they are defined by crystal symmetry. An approximate (isotropic)
 treatment of cell s.u.'s is used for estimating s.u.'s involving l.s. planes.
;
loop_
    _geom_bond_atom_site_label_1
    _geom_bond_atom_site_label_2
    _geom_bond_site_symmetry_2
    _geom_bond_distance
    _geom_bond_publ_flag
    Br1 C23 . 1.941(7) ?
    Br2 C23 . 1.931(7) ?
    C1 O1 . 1.182(8) ?
    C1 C2 . 1.485(10) ?
    C1 H1 . 0.9300 ?
    C2 C3 . 1.389(9) ?
    C2 C7 . 1.400(8) ?
    C3 C4 . 1.344(10) ?
    C3 H3 . 0.9300 ?
    C4 C5 . 1.389(10) ?
    C4 H4 . 0.9300 ?
    C5 C6 . 1.395(9) ?
    C5 H5 . 0.9300 ?
    C6 C7 . 1.376(9) ?
    C6 H6 . 0.9300 ?
    C7 O2 . 1.366(7) ?
    C8 O2 . 1.437(7) ?
    C8 C9 . 1.510(8) ?
    C8 H8A . 0.9700 ?
    C8 H8B . 0.9700 ?
    C9 C10 . 1.372(9) ?
    C9 C14 . 1.390(8) ?
    C10 C11 . 1.408(9) ?
    C10 H10 . 0.9300 ?
    C11 C12 . 1.344(10) ?
    C11 H11 . 0.9300 ?
    C12 C13 . 1.377(10) ?
    C12 H12 . 0.9300 ?
    C13 C14 . 1.380(8) ?
    C13 H13 . 0.9300 ?
    C14 O3 . 1.368(7) ?
    C15 O3 . 1.441(7) ?
    C15 C16 . 1.510(9) ?
    C15 H15A . 0.9700 ?
    C15 H15B . 0.9700 ?
    C16 O4 . 1.414(7) ?
    C16 H16A . 0.9700 ?
    C16 H16B . 0.9700 ?
    C17 O4 . 1.367(7) ?
    C17 C18 . 1.397(9) ?
    C17 C22 . 1.397(9) ?
    C18 C19 . 1.385(10) ?
    C18 H18 . 0.9300 ?
    C19 C20 . 1.361(11) ?
    C19 H19 . 0.9300 ?
    C20 C21 . 1.379(11) ?
    C20 H20 . 0.9300 ?
    C21 C22 . 1.394(9) ?
    C21 H21 . 0.9300 ?
    C22 C23 . 1.486(9) ?
    C23 H23 . 0.9800 ?
loop_
    _geom_angle_atom_site_label_1
    _geom_angle_atom_site_label_2
    _geom_angle_atom_site_label_3
    _geom_angle_site_symmetry_1
    _geom_angle_site_symmetry_3
    _geom_angle
    _geom_angle_publ_flag
    O1 C1 C2 . . 124.9(7) ?
    O1 C1 H1 . . 117.5 ?
    C2 C1 H1 . . 117.5 ?
    C3 C2 C7 . . 118.2(7) ?
    C3 C2 C1 . . 119.9(6) ?
    C7 C2 C1 . . 121.9(6) ?
    C4 C3 C2 . . 122.7(7) ?
    C4 C3 H3 . . 118.7 ?
    C2 C3 H3 . . 118.7 ?
    C3 C4 C5 . . 118.6(7) ?
    C3 C4 H4 . . 120.7 ?
    C5 C4 H4 . . 120.7 ?
    C4 C5 C6 . . 121.2(7) ?
    C4 C5 H5 . . 119.4 ?
    C6 C5 H5 . . 119.4 ?
    C7 C6 C5 . . 118.8(6) ?
    C7 C6 H6 . . 120.6 ?
    C5 C6 H6 . . 120.6 ?
    O2 C7 C6 . . 124.6(6) ?
    O2 C7 C2 . . 114.9(6) ?
    C6 C7 C2 . . 120.5(6) ?
    O2 C8 C9 . . 107.8(5) ?
    O2 C8 H8A . . 110.1 ?
    C9 C8 H8A . . 110.1 ?
    O2 C8 H8B . . 110.1 ?
    C9 C8 H8B . . 110.1 ?
    H8A C8 H8B . . 108.5 ?
    C10 C9 C14 . . 119.3(6) ?
    C10 C9 C8 . . 122.8(6) ?
    C14 C9 C8 . . 117.8(5) ?
    C9 C10 C11 . . 120.0(7) ?
    C9 C10 H10 . . 120.0 ?
    C11 C10 H10 . . 120.0 ?
    C12 C11 C10 . . 120.1(7) ?
    C12 C11 H11 . . 120.0 ?
    C10 C11 H11 . . 120.0 ?
    C11 C12 C13 . . 120.3(6) ?
    C11 C12 H12 . . 119.8 ?
    C13 C12 H12 . . 119.8 ?
    C14 C13 C12 . . 120.6(7) ?
    C14 C13 H13 . . 119.7 ?
    C12 C13 H13 . . 119.7 ?
    O3 C14 C13 . . 125.8(6) ?
    O3 C14 C9 . . 114.6(5) ?
    C13 C14 C9 . . 119.7(6) ?
    O3 C15 C16 . . 107.8(5) ?
    O3 C15 H15A . . 110.1 ?
    C16 C15 H15A . . 110.1 ?
    O3 C15 H15B . . 110.1 ?
    C16 C15 H15B . . 110.1 ?
    H15A C15 H15B . . 108.5 ?
    O4 C16 C15 . . 111.6(5) ?
    O4 C16 H16A . . 109.3 ?
    C15 C16 H16A . . 109.3 ?
    O4 C16 H16B . . 109.3 ?
    C15 C16 H16B . . 109.3 ?
    H16A C16 H16B . . 108.0 ?
    O4 C17 C18 . . 124.7(6) ?
    O4 C17 C22 . . 114.9(6) ?
    C18 C17 C22 . . 120.4(6) ?
    C19 C18 C17 . . 119.3(7) ?
    C19 C18 H18 . . 120.4 ?
    C17 C18 H18 . . 120.4 ?
    C20 C19 C18 . . 120.8(7) ?
    C20 C19 H19 . . 119.6 ?
    C18 C19 H19 . . 119.6 ?
    C19 C20 C21 . . 120.1(7) ?
    C19 C20 H20 . . 119.9 ?
    C21 C20 H20 . . 119.9 ?
    C20 C21 C22 . . 121.1(7) ?
    C20 C21 H21 . . 119.5 ?
    C22 C21 H21 . . 119.5 ?
    C17 C22 C21 . . 118.2(7) ?
    C17 C22 C23 . . 119.5(6) ?
    C21 C22 C23 . . 122.3(6) ?
    C22 C23 Br2 . . 113.9(5) ?
    C22 C23 Br1 . . 111.4(5) ?
    Br2 C23 Br1 . . 110.4(3) ?
    C22 C23 H23 . . 106.9 ?
    Br2 C23 H23 . . 106.9 ?
    Br1 C23 H23 . . 106.9 ?
    C7 O2 C8 . . 118.4(5) ?
    C14 O3 C15 . . 117.5(5) ?
    C17 O4 C16 . . 121.6(5) ?
loop_
    _geom_torsion_atom_site_label_1
    _geom_torsion_atom_site_label_2
    _geom_torsion_atom_site_label_3
    _geom_torsion_atom_site_label_4
    _geom_torsion_site_symmetry_1
    _geom_torsion_site_symmetry_2
    _geom_torsion_site_symmetry_3
    _geom_torsion_site_symmetry_4
    _geom_torsion
    _geom_torsion_publ_flag
    O1 C1 C2 C3 . . . . -6.0(10) ?
    O1 C1 C2 C7 . . . . 176.8(6) ?
    C7 C2 C3 C4 . . . . -0.6(10) ?
    C1 C2 C3 C4 . . . . -178.0(6) ?
    C2 C3 C4 C5 . . . . 0.6(10) ?
    C3 C4 C5 C6 . . . . 0.3(10) ?
    C4 C5 C6 C7 . . . . -1.1(10) ?
    C5 C6 C7 O2 . . . . -179.8(5) ?
    C5 C6 C7 C2 . . . . 1.1(9) ?
    C3 C2 C7 O2 . . . . -179.5(5) ?
    C1 C2 C7 O2 . . . . -2.2(8) ?
    C3 C2 C7 C6 . . . . -0.3(9) ?
    C1 C2 C7 C6 . . . . 177.0(6) ?
    O2 C8 C9 C10 . . . . 0.0(8) ?
    O2 C8 C9 C14 . . . . 179.3(5) ?
    C14 C9 C10 C11 . . . . -1.3(9) ?
    C8 C9 C10 C11 . . . . 178.0(5) ?
    C9 C10 C11 C12 . . . . 1.0(10) ?
    C10 C11 C12 C13 . . . . -0.4(10) ?
    C11 C12 C13 C14 . . . . 0.0(10) ?
    C12 C13 C14 O3 . . . . 179.5(6) ?
    C12 C13 C14 C9 . . . . -0.3(9) ?
    C10 C9 C14 O3 . . . . -178.8(5) ?
    C8 C9 C14 O3 . . . . 1.8(7) ?
    C10 C9 C14 C13 . . . . 1.0(9) ?
    C8 C9 C14 C13 . . . . -178.4(5) ?
    O3 C15 C16 O4 . . . . -63.5(7) ?
    O4 C17 C18 C19 . . . . 176.8(6) ?
    C22 C17 C18 C19 . . . . -3.0(10) ?
    C17 C18 C19 C20 . . . . 3.4(11) ?
    C18 C19 C20 C21 . . . . -1.9(11) ?
    C19 C20 C21 C22 . . . . 0.0(11) ?
    O4 C17 C22 C21 . . . . -178.7(6) ?
    C18 C17 C22 C21 . . . . 1.1(9) ?
    O4 C17 C22 C23 . . . . 0.1(9) ?
    C18 C17 C22 C23 . . . . 179.9(6) ?
    C20 C21 C22 C17 . . . . 0.4(10) ?
    C20 C21 C22 C23 . . . . -178.3(7) ?
    C17 C22 C23 Br2 . . . . 130.6(5) ?
    C21 C22 C23 Br2 . . . . -50.7(8) ?
    C17 C22 C23 Br1 . . . . -103.8(6) ?
    C21 C22 C23 Br1 . . . . 75.0(7) ?
    C6 C7 O2 C8 . . . . 6.8(8) ?
    C2 C7 O2 C8 . . . . -174.1(5) ?
    C9 C8 O2 C7 . . . . 177.1(4) ?
    C13 C14 O3 C15 . . . . 2.5(8) ?
    C9 C14 O3 C15 . . . . -177.8(5) ?
    C16 C15 O3 C14 . . . . -172.6(5) ?
    C18 C17 O4 C16 . . . . -6.4(10) ?
    C22 C17 O4 C16 . . . . 173.5(5) ?
    C15 C16 O4 C17 . . . . 105.9(7) ?
loop_
    _geom_hbond_atom_site_label_D
    _geom_hbond_atom_site_label_H
    _geom_hbond_atom_site_label_A
    _geom_hbond_site_symmetry_A
    _geom_hbond_distance_DH
    _geom_hbond_distance_HA
    _geom_hbond_distance_DA
    _geom_hbond_angle_DHA
    C1 H1 O2 . 0.93 2.42 2.753(9) 101
    C10 H10 O2 . 0.93 2.35 2.710(8) 102
    C23 H23 O4 . 0.98 2.19 2.700(8) 111
    C5 H5 Br1 2_655 0.93 3.03 3.529(7) 116
data_global
_journal_date_recd_electronic     2010-12-21
_journal_date_accepted     2011-02-20
_journal_name_full     'Acta Crystallographica, Section E'
_journal_year     2011
_journal_volume     67
_journal_issue      3
_journal_page_first     o714
_journal_page_last     o714
_journal_paper_category     QO
_journal_coeditor_code     RK2257
_publ_contact_author_name     'Zhong-Xing Su'
_publ_contact_author_address
;
 State Key Laboratory of Applied Organic Chemistry,
 College of Chemistry and Chemical Engineering,
 Lanzhou University,
 Lanzhou 730000,
 People's Republic of China
;
_publ_contact_author_email     'zxsu@lzu.edu.cn'
_publ_contact_author_fax     ?
_publ_contact_author_phone     ?
_publ_section_title
;
2-(2-{2-[2-(Dibromomethyl)phenoxy]ethoxy}benzyloxy)benzaldehyde
;
loop_
    _publ_author_name
    _publ_author_footnote
    _publ_author_address
    'Xia, Juan' .
;
State Key Laboratory of Applied Organic Chemistry,
College of Chemistry and Chemical Engineering,
Lanzhou University,
Lanzhou 730000,
People's Republic of China
;
    'Liu, Xiang' .
;
State Key Laboratory of Applied Organic Chemistry,
College of Chemistry and Chemical Engineering,
Lanzhou University,
Lanzhou 730000,
People's Republic of China
;
    'Wang, An-Qi' .
;
State Key Laboratory of Applied Organic Chemistry,
College of Chemistry and Chemical Engineering,
Lanzhou University,
Lanzhou 730000,
People's Republic of China
;
    'Su, Zhong-Xing' .
;
State Key Laboratory of Applied Organic Chemistry,
College of Chemistry and Chemical Engineering,
Lanzhou University,
Lanzhou 730000,
People's Republic of China
;
_publ_section_synopsis     .
