# Supplementary material for: 2-(2-{2-[2-(Dibromo­meth­yl)phen­oxy]eth­oxy}benz­yloxy)benzaldehyde
Source: Acta Crystallogr Sect E Struct Rep Online. 2011 Feb 26;67(Pt 3):o714. doi: 10.1107/S160053681100643X (PMC3052107; doi:10.1107/S160053681100643X)
Supplement: Supplementary file 2 [file e-67-0o714-Isup2.hkl]

# 
# h,k,l, Fc-squared, Fo-squared, sigma(Fo-squared) and status flag 
# 
data_I
_shelx_title ' P21c in P2(1)/c' 
_shelx_refln_list_code          4 
_shelx_F_calc_maximum      223.45 
_exptl_crystal_F_000      1040.00 
_reflns_d_resolution_high  0.8256 
 
loop_ 
 _symmetry_equiv_pos_as_xyz 
 'x, y, z' 
 '-x, y+1/2, -z+1/2' 
 '-x, -y, -z' 
 'x, -y-1/2, z-1/2' 
 
_cell_length_a    12.8670 
_cell_length_b    18.0699 
_cell_length_c     9.6495 
_cell_angle_alpha  90.000 
_cell_angle_beta  108.955 
_cell_angle_gamma  90.000 
 
_shelx_F_squared_multiplier     1.000 
 
loop_ 
 _refln_index_h 
 _refln_index_k 
 _refln_index_l 
 _refln_F_squared_calc 
 _refln_F_squared_meas 
 _refln_F_squared_sigma 
 _refln_observed_status 
   2   0   0    20336.40    24805.75    304.35 o 
   3   0   0     1881.06     1461.68     27.42 o 
   4   0   0    17676.26    16792.06    182.81 o 
   5   0   0    28165.85    31229.77    327.93 o 
   6   0   0       25.64       75.83     19.30 o 
   7   0   0     3273.26     3558.79     64.57 o 
   8   0   0      731.94      696.61     34.73 o 
   9   0   0      537.19      556.78     48.49 o 
  10   0   0      441.50      481.81     50.36 o 
  11   0   0       79.77        9.56     65.41 o 
  12   0   0        2.24      109.19     75.98 o 
  13   0   0       60.28       90.07     88.05 o 
  14   0   0      297.97      299.91    107.69 o 
   2   1   0     5252.60     5281.84     48.20 o 
   3   1   0     1474.98     1247.73     18.17 o 
   4   1   0     7960.10     7218.00     63.35 o 
   5   1   0    27949.64    27497.39    206.49 o 
   6   1   0     2554.13     1908.17     30.20 o 
   7   1   0     1536.04     1535.54     40.05 o 
   8   1   0      185.34      302.96     19.66 o 
   9   1   0     1829.77     1963.21     50.12 o 
  10   1   0     1012.24     1123.95     45.77 o 
  11   1   0     1156.93     1066.20     76.92 o 
  12   1   0       38.73       38.49     52.80 o 
  13   1   0      104.39       62.22     60.49 o 
  14   1   0        1.56      -29.65     61.31 o 
   0   2   0     3702.07     2687.82     60.54 o 
   1   2   0     9351.21     9222.92     77.58 o 
   2   2   0       23.26       24.36      5.51 o 
   3   2   0      215.74      451.87     12.83 o 
   4   2   0     3074.61     2464.47     30.04 o 
   5   2   0     5236.83     4989.47     51.32 o 
   6   2   0      952.27     1111.35     24.49 o 
   7   2   0      702.40      648.60     35.15 o 
   8   2   0      880.32      908.10     38.95 o 
   9   2   0       34.45       54.40     20.73 o 
  10   2   0      112.42       82.11     33.49 o 
  11   2   0       16.14       77.07     48.32 o 
  12   2   0       70.92      116.57     56.87 o 
  13   2   0       52.31       -1.91     57.75 o 
  14   2   0       56.61       47.88     62.44 o 
   1   3   0     1664.96     1904.53     24.02 o 
   2   3   0     2389.52     2490.31     27.32 o 
   3   3   0     1017.29      781.63     16.30 o 
   4   3   0      670.06      555.63     21.13 o 
   5   3   0      875.78      663.04     21.81 o 
   6   3   0     4439.85     4468.26     50.83 o 
   7   3   0       71.20       52.46     13.84 o 
   8   3   0      186.73      214.59     19.00 o 
   9   3   0       15.94       12.59     19.85 o 
  10   3   0     1015.27      939.91     53.23 o 
  11   3   0      106.83      109.34     38.35 o 
  12   3   0      138.25      112.40     59.77 o 
  13   3   0       22.22        5.97     58.35 o 
  14   3   0       15.98       53.09     92.08 o 
   0   4   0     3229.82     3337.98     46.98 o 
   1   4   0      438.44      682.05     27.40 o 
   2   4   0     1171.56     1121.02     18.93 o 
   3   4   0     4597.98     5135.17     49.69 o 
   4   4   0      269.49      358.84     15.91 o 
   5   4   0      244.78      262.82     17.85 o 
   6   4   0       24.03        2.85     14.26 o 
   7   4   0        3.80        1.34     14.14 o 
   8   4   0       66.79       57.66     18.91 o 
   9   4   0      449.60      523.39     29.74 o 
  10   4   0      168.80      165.61     36.87 o 
  11   4   0       23.46       10.72     37.43 o 
  12   4   0      211.38      170.20     58.82 o 
  13   4   0        6.88      -66.60     56.54 o 
  14   4   0        0.50      -75.03     59.82 o 
   1   5   0     1352.93     1021.06     23.48 o 
   2   5   0     8130.76     8150.04     85.17 o 
   3   5   0      822.34      648.60     17.60 o 
   4   5   0      221.10      270.98     14.49 o 
   5   5   0       22.75       67.59     12.67 o 
   6   5   0      906.81      974.96     25.51 o 
   7   5   0       32.05       28.24     15.68 o 
   8   5   0       74.96      113.95     20.18 o 
   9   5   0        2.96      -22.56     24.16 o 
  10   5   0      122.08      152.20     36.68 o 
  11   5   0       22.88       52.55     37.87 o 
  12   5   0        6.48       30.50     49.85 o 
  13   5   0       24.57       21.05     56.59 o 
  14   5   0        3.95       49.11     65.67 o 
   0   6   0     1615.60     1206.29     29.58 o 
   1   6   0    13151.29    13253.57    107.28 o 
   2   6   0       90.24      126.69     13.50 o 
   3   6   0     2765.07     2541.33     34.06 o 
   4   6   0     1931.63     1730.09     29.33 o 
   5   6   0     1432.12     1443.70     29.73 o 
   6   6   0      496.75      535.67     22.55 o 
   7   6   0      284.77      293.84     20.46 o 
   8   6   0      175.12      186.77     23.69 o 
   9   6   0       68.11      121.28     28.38 o 
  10   6   0       97.55      134.21     30.84 o 
  11   6   0        7.35      -54.05     36.04 o 
  12   6   0       25.82      -12.51     51.74 o 
  13   6   0        9.20       -6.89     59.03 o 
  14   6   0       22.29       96.02     68.39 o 
   1   7   0       14.32       53.26     11.56 o 
   2   7   0       87.63       62.10     11.21 o 
   3   7   0     1935.84     2156.64     32.83 o 
   4   7   0     2263.43     2091.17     34.09 o 
   5   7   0     4168.16     3970.49     50.53 o 
   6   7   0     1317.72     1253.16     37.91 o 
   7   7   0      914.41      807.19     28.34 o 
   8   7   0      129.94      212.02     25.13 o 
   9   7   0     1774.33     2119.87     85.83 o 
  10   7   0      503.84      570.98     40.02 o 
  11   7   0      268.75      218.64     43.15 o 
  12   7   0       28.99       35.39     57.75 o 
  13   7   0        0.01       22.36     58.60 o 
   0   8   0    15578.24    13978.45    165.31 o 
   1   8   0    14925.13    14402.05    185.88 o 
   2   8   0     4053.71     4037.51     47.63 o 
   3   8   0      689.61      570.64     25.88 o 
   4   8   0     6032.51     5904.33     71.79 o 
   5   8   0     2741.50     2420.87     40.87 o 
   6   8   0     3797.25     3421.89     49.64 o 
   7   8   0      124.82      129.36     20.40 o 
   8   8   0       22.47       33.77     22.29 o 
   9   8   0      160.26      244.52     32.91 o 
  10   8   0        0.85       17.68     30.88 o 
  11   8   0        2.04       11.81     39.12 o 
  12   8   0        1.67       -5.83     43.42 o 
  13   8   0       67.63      108.16     62.34 o 
   1   9   0       27.46       46.38     12.49 o 
   2   9   0       38.16       47.78     15.71 o 
   3   9   0      339.59      265.72     17.56 o 
   4   9   0     4015.78     3728.36     51.46 o 
   5   9   0     4273.56     3980.33     68.20 o 
   6   9   0     2338.24     2083.15     40.64 o 
   7   9   0      200.21      177.52     21.65 o 
   8   9   0       39.71      114.13     25.12 o 
   9   9   0      796.71      899.48     45.16 o 
  10   9   0      752.26      695.27     45.04 o 
  11   9   0      190.15      177.85     47.27 o 
  12   9   0       84.04       57.48     49.13 o 
  13   9   0        5.77       25.08     60.61 o 
   0  10   0     3189.56     2984.05     61.67 o 
   1  10   0     4743.96     4468.77     54.39 o 
   2  10   0      301.53      304.73     18.83 o 
   3  10   0     1097.98     1159.55     34.67 o 
   4  10   0       42.75       84.70     16.89 o 
   5  10   0     1052.52     1029.15     31.35 o 
   6  10   0      392.50      353.33     24.16 o 
   7  10   0      708.03      713.10     37.36 o 
   8  10   0       29.03       37.43     27.45 o 
   9  10   0      761.31      801.51     58.19 o 
  10  10   0        1.35        1.30     33.20 o 
  11  10   0        4.51      -10.93     40.67 o 
  12  10   0       28.92      -52.66     52.72 o 
  13  10   0        7.27     -105.66     95.10 o 
   1  11   0       18.56       24.49     15.27 o 
   2  11   0     3369.69     3079.40     46.17 o 
   3  11   0      189.93      135.99     22.98 o 
   4  11   0     2907.38     2660.73     55.63 o 
   5  11   0      566.38      511.60     26.61 o 
   6  11   0       79.37       79.17     23.17 o 
   7  11   0      283.87      287.80     28.53 o 
   8  11   0      282.80      308.75     35.60 o 
   9  11   0      308.30      294.75     36.27 o 
  10  11   0      203.98      134.66     43.86 o 
  11  11   0       31.30       66.19     57.52 o 
  12  11   0      168.87      169.68     65.56 o 
   0  12   0      412.37      519.20     34.39 o 
   1  12   0       27.85       54.21     17.08 o 
   2  12   0      656.42      739.75     33.43 o 
   3  12   0      134.80      139.83     22.91 o 
   4  12   0      377.56      372.49     24.46 o 
   5  12   0       69.70       66.60     20.77 o 
   6  12   0       22.19      -18.83     20.34 o 
   7  12   0      890.80      951.02     53.46 o 
   8  12   0       16.82       13.84     64.69 o 
   9  12   0      769.61      740.63     57.97 o 
  10  12   0       13.92       -1.33     42.37 o 
  11  12   0       65.75        3.48     45.37 o 
  12  12   0        5.63       -4.22     61.28 o 
   1  13   0      543.40      529.75     25.87 o 
   2  13   0     1246.85     1170.13     42.64 o 
   3  13   0      600.06      578.62     33.13 o 
   4  13   0      750.08      798.61     37.12 o 
   5  13   0      266.75      274.80     30.36 o 
   6  13   0       11.30      -39.55     26.37 o 
   7  13   0      191.38      177.91     34.20 o 
   8  13   0       37.46       57.00     39.17 o 
   9  13   0       14.22      -16.77     39.72 o 
  10  13   0        3.32       64.68     48.69 o 
  11  13   0       27.00       -0.77     45.72 o 
   0  14   0      778.67      829.33     44.78 o 
   1  14   0       45.82       16.34     25.48 o 
   2  14   0       70.94      124.34     25.70 o 
   3  14   0      546.33      561.63     34.06 o 
   4  14   0      128.23      130.20     28.50 o 
   5  14   0       68.76       18.58     27.06 o 
   6  14   0      230.37      258.88     34.79 o 
   7  14   0       25.31       44.54     36.50 o 
   8  14   0      202.53      249.72     92.07 o 
   9  14   0       18.48       37.24     42.93 o 
  10  14   0       15.14       75.45     47.19 o 
  11  14   0        4.17      -31.70     47.26 o 
   1  15   0      675.41      817.10     48.96 o 
   2  15   0      255.96      296.85     30.69 o 
   3  15   0        2.96        8.88     25.55 o 
   4  15   0      102.98      139.50     30.29 o 
   5  15   0      656.11      637.90     53.68 o 
   6  15   0      116.14      132.15     32.68 o 
   7  15   0        3.46        0.57     37.32 o 
   8  15   0      178.19      205.17     48.06 o 
   9  15   0       40.11      126.38     56.20 o 
  10  15   0      126.64      189.75     53.71 o 
   0  16   0      718.09      802.77     72.73 o 
   1  16   0      393.94      465.58     44.44 o 
   2  16   0       66.72       55.70     35.47 o 
   3  16   0      135.07      161.46     45.32 o 
   4  16   0      393.15      399.45     46.10 o 
   5  16   0      219.36      210.79     34.94 o 
   6  16   0       30.55      -20.97     34.01 o 
   7  16   0       84.44       83.41     44.68 o 
   8  16   0        2.15      -61.95     41.30 o 
   9  16   0        9.85       40.06     47.32 o 
  10  16   0        1.18       59.05     50.69 o 
   1  17   0      159.92       58.14     39.92 o 
   2  17   0       24.86       14.12     37.06 o 
   3  17   0       43.80       35.72     37.66 o 
   4  17   0      117.78      107.15     42.41 o 
   5  17   0        2.35      -29.58     37.62 o 
   6  17   0       57.05       42.38     45.44 o 
   7  17   0       14.82      -55.09     52.47 o 
   8  17   0       36.06      111.46     91.07 o 
   9  17   0       41.17       68.96     92.08 o 
   0  18   0       24.60      106.70     87.05 o 
   1  18   0      103.03      202.35     45.00 o 
   2  18   0        9.49       -2.44     39.13 o 
   3  18   0       83.53       33.15     41.54 o 
   4  18   0        9.93       37.34     42.10 o 
   5  18   0       46.64       36.21     42.75 o 
   6  18   0       62.25      -17.95     60.13 o 
   7  18   0        7.40      -31.40     61.18 o 
   8  18   0       57.76        2.63     63.95 o 
   1  19   0      110.45       98.62     43.51 o 
   2  19   0        4.64       45.51     43.99 o 
   3  19   0      144.28       81.80     46.37 o 
   4  19   0        7.91      -42.59     43.09 o 
   5  19   0       18.34      116.60     46.20 o 
   6  19   0        1.11       43.10     64.16 o 
   7  19   0       34.61       22.84     70.07 o 
   0  20   0      189.49      143.82     85.29 o 
   1  20   0       90.05       22.91     45.75 o 
   2  20   0       81.07       74.80     45.91 o 
   3  20   0        1.97        6.70     56.72 o 
   4  20   0       74.88       41.39     45.43 o 
   5  20   0       14.70        9.59     52.12 o 
   1  21   0       35.08      -17.70     45.95 o 
   2  21   0       22.65       99.38     49.23 o 
   3  21   0       51.24       72.00     51.48 o 
   4  21   0       28.85      -32.89     48.30 o 
 -15   1   1        0.70       22.64     64.40 o 
 -14   1   1       18.48      -20.61     58.74 o 
 -13   1   1       73.34       60.60     57.42 o 
 -12   1   1       34.44        6.40     39.64 o 
 -11   1   1       55.03      109.84     31.72 o 
 -10   1   1      118.81      180.00     28.79 o 
  -9   1   1       42.42       81.83     24.16 o 
  -8   1   1        7.67        4.43     15.84 o 
  -7   1   1      840.05      985.92     22.98 o 
  -6   1   1       39.16       90.24     10.77 o 
  -5   1   1      822.80      931.51     23.51 o 
  -4   1   1     1527.75     1839.59     27.52 o 
  -3   1   1     6249.74     6554.48     61.22 o 
  -2   1   1      943.18     1067.13     36.96 o 
  -1   1   1      783.00     1073.53     18.43 o 
   0   1   1      258.83      247.90     13.33 o 
   1   1   1        1.32       11.26      5.32 o 
   2   1   1    15136.32    18393.22    150.33 o 
   3   1   1     3581.92     4706.29     56.15 o 
   4   1   1       83.19      220.54     11.56 o 
   5   1   1     2943.49     3079.43     37.97 o 
   6   1   1      327.97      367.66     23.37 o 
   7   1   1        3.20       -6.98     13.23 o 
   8   1   1      437.29      551.43     24.49 o 
   9   1   1      182.48      202.33     34.54 o 
  10   1   1       26.05      -53.16     44.05 o 
  11   1   1       15.56        3.53     98.12 o 
  12   1   1        2.94      -25.46     56.57 o 
  13   1   1        4.27       61.39     63.33 o 
  14   1   1        4.37      -37.73    122.02 o 
 -15   2   1       38.43        3.79     65.99 o 
 -14   2   1       55.79       57.23     93.84 o 
 -13   2   1       72.67      105.76     57.91 o 
 -12   2   1        9.93      -31.68     36.76 o 
 -11   2   1       30.66       31.29     29.08 o 
 -10   2   1        4.72        8.08     25.20 o 
  -9   2   1      210.14      134.09     25.88 o 
  -8   2   1      708.34      670.72     27.16 o 
  -7   2   1     4998.13     5119.47     55.55 o 
  -6   2   1     7613.28     7504.32     80.57 o 
  -5   2   1     1804.82     1635.99     29.21 o 
  -4   2   1       39.18        6.27      8.78 o 
  -3   2   1    12196.55    13531.49    114.97 o 
  -2   2   1    25113.54    26002.12    230.22 o 
  -1   2   1     3804.97     3272.65     33.18 o 
   0   2   1    17596.88    19542.21    180.93 o 
   1   2   1     6198.90     7410.60     74.98 o 
   2   2   1     6970.19     6975.88     65.53 o 
   3   2   1     4457.21     4860.76     52.46 o 
   4   2   1     3035.95     3662.90     40.30 o 
   5   2   1      394.03      464.81     17.15 o 
   6   2   1        2.07       -2.73     11.60 o 
   7   2   1        8.06       15.03     13.97 o 
   8   2   1      714.61      806.95     27.66 o 
   9   2   1      739.16      932.05     50.05 o 
  10   2   1        4.55      -14.85     44.37 o 
  11   2   1        0.13        3.52     49.93 o 
  12   2   1      194.84      266.76     65.82 o 
  13   2   1       83.78      115.69     66.68 o 
  14   2   1       72.24       65.93     66.17 o 
 -14   3   1        0.99      -18.34     60.30 o 
 -13   3   1      172.71      168.34     58.91 o 
 -12   3   1      529.86      557.81     67.54 o 
 -11   3   1     1155.12     1400.29     53.47 o 
 -10   3   1       46.53      139.91     29.69 o 
  -9   3   1        2.41        2.57     22.42 o 
  -8   3   1     3343.27     3275.55     67.41 o 
  -7   3   1     2926.97     2567.47     70.72 o 
  -6   3   1     4396.78     4197.99     65.68 o 
  -5   3   1       33.78      115.26     10.80 o 
  -4   3   1      262.59      289.79     16.98 o 
  -3   3   1        1.08       47.50      9.18 o 
  -2   3   1     9878.93    11175.30    120.68 o 
  -1   3   1      370.05      277.26     22.64 o 
   0   3   1    19799.05    21307.07    172.53 o 
   1   3   1       84.57       90.15      8.70 o 
   2   3   1    10436.76     9718.45     85.70 o 
   3   3   1    31390.29    30445.06    223.69 o 
   4   3   1    15609.16    14761.95    118.81 o 
   5   3   1    10247.36    10482.15    103.22 o 
   6   3   1       46.52       34.41     13.31 o 
   7   3   1     1641.52     1716.69     33.57 o 
   8   3   1     1747.40     1695.12     40.04 o 
   9   3   1      579.37      549.89     61.02 o 
  10   3   1      144.69       85.18     47.30 o 
  11   3   1       39.62      112.42     51.41 o 
  12   3   1       70.48      124.75     59.93 o 
  13   3   1        7.91      -14.81     59.46 o 
  14   3   1        9.18       36.62     67.76 o 
 -14   4   1       44.05       -4.91     62.44 o 
 -13   4   1        5.87      -14.67     63.40 o 
 -12   4   1       51.68      115.14     41.89 o 
 -11   4   1      138.31      127.51     41.09 o 
 -10   4   1      217.00      224.39     31.10 o 
  -9   4   1       45.45        5.20     19.85 o 
  -8   4   1     1689.56     1459.06     38.56 o 
  -7   4   1     8918.46     8640.95    107.50 o 
  -6   4   1     7132.42     6446.97     64.97 o 
  -5   4   1     7610.76     7141.37     74.00 o 
  -4   4   1       78.72       58.70      9.96 o 
  -3   4   1    13069.50    12940.09    153.72 o 
  -2   4   1    49930.14    51554.22    459.90 o 
  -1   4   1    38099.21    38186.92    408.48 o 
   0   4   1     9429.90     9158.69    109.47 o 
   1   4   1      389.31      597.42     17.83 o 
   2   4   1     1711.77     1417.88     29.38 o 
   3   4   1     6006.39     6500.99     60.41 o 
   4   4   1       14.80       66.19     11.94 o 
   5   4   1       30.32       22.77     16.09 o 
   6   4   1     1680.45     1673.22     45.87 o 
   7   4   1      796.95      883.60     27.07 o 
   8   4   1     1463.02     1521.56     39.83 o 
   9   4   1     1188.59     1314.18     46.53 o 
  10   4   1      202.03      170.37     47.39 o 
  11   4   1       31.39       42.01     51.25 o 
  12   4   1      200.45      344.30     67.73 o 
  13   4   1      188.34      288.29     69.20 o 
  14   4   1       75.38       78.91     70.62 o 
 -14   5   1        9.26      -45.04     57.85 o 
 -13   5   1      168.11      214.52     64.65 o 
 -12   5   1      563.34      470.95     50.23 o 
 -11   5   1      432.06      581.55     49.44 o 
 -10   5   1     1502.01     1728.58     64.55 o 
  -9   5   1       83.66      126.05     26.18 o 
  -8   5   1       52.06       14.79     20.57 o 
  -7   5   1     2237.07     1926.96     37.14 o 
  -6   5   1     1430.00     1232.08     26.62 o 
  -5   5   1     3138.61     2886.55     38.30 o 
  -4   5   1      388.36      450.82     19.40 o 
  -3   5   1      625.28      810.11     23.37 o 
  -2   5   1      245.72      304.88     16.66 o 
  -1   5   1     7470.39     7155.84     96.84 o 
   0   5   1    20814.08    21947.15    282.14 o 
   1   5   1     1339.23     1605.60     22.68 o 
   2   5   1    16906.76    16251.73    127.70 o 
   3   5   1    11065.06     9431.63     82.76 o 
   4   5   1    19699.11    18389.68    166.56 o 
   5   5   1     2715.53     2357.12     53.61 o 
   6   5   1        5.03        1.06     13.42 o 
   7   5   1      755.35      816.03     27.08 o 
   8   5   1     1514.96     1458.42     40.26 o 
   9   5   1     1631.69     1419.45     49.50 o 
  10   5   1      797.02      637.85     50.01 o 
  11   5   1      260.95      275.22     59.22 o 
  12   5   1        3.84      -74.25     49.50 o 
  13   5   1        0.42        9.54     69.44 o 
 -14   6   1       69.13       62.93     67.17 o 
 -13   6   1       15.49       -7.34     43.12 o 
 -12   6   1        3.48      -37.96     37.96 o 
 -11   6   1      484.40      587.10     51.31 o 
 -10   6   1       91.76       82.51     29.51 o 
  -9   6   1     1139.76     1079.74     48.42 o 
  -8   6   1      569.76      556.99     28.90 o 
  -7   6   1     1360.42     1188.36     35.75 o 
  -6   6   1     1297.80      996.52     26.76 o 
  -5   6   1     5757.30     5336.94     86.55 o 
  -4   6   1      252.07      293.37     15.62 o 
  -3   6   1     5678.84     5284.58     88.74 o 
  -2   6   1    13850.09    12911.04    106.17 o 
  -1   6   1    18454.38    17599.21    148.79 o 
   0   6   1     8294.13     7822.80     69.10 o 
   1   6   1     1030.40     1172.55     25.55 o 
   2   6   1       37.43       44.97     10.03 o 
   3   6   1      553.23      565.29     18.70 o 
   4   6   1      110.64      155.28     14.41 o 
   5   6   1       53.04       45.30     14.04 o 
   6   6   1      863.27      900.14     38.61 o 
   7   6   1     2231.38     2294.41     46.68 o 
   8   6   1       13.62       -4.69     24.97 o 
   9   6   1     1373.27     1374.76     50.10 o 
  10   6   1        9.08      -21.99     30.05 o 
  11   6   1        0.21       16.57     57.61 o 
  12   6   1       34.09      125.13     77.49 o 
  13   6   1       35.93       83.06     64.21 o 
 -14   7   1       33.52       31.52    136.61 o 
 -13   7   1       54.15      100.81     48.10 o 
 -12   7   1      231.25      159.56     45.12 o 
 -11   7   1      573.84      597.60     51.25 o 
 -10   7   1       36.66      -21.77     28.98 o 
  -9   7   1      715.54      857.95     37.52 o 
  -8   7   1      584.79      579.25     30.96 o 
  -7   7   1     1334.20     1183.00     34.81 o 
  -6   7   1     2527.49     2410.84     40.05 o 
  -5   7   1      717.74      650.65     29.30 o 
  -4   7   1     4047.06     3994.21     48.38 o 
  -3   7   1      247.01      387.49     16.69 o 
  -2   7   1      411.89      446.80     18.10 o 
  -1   7   1      206.44      256.93     13.41 o 
   0   7   1      686.10      779.05     23.13 o 
   1   7   1        9.57       35.51      9.44 o 
   2   7   1     2897.95     2683.73     56.54 o 
   3   7   1     2017.02     1546.57     28.34 o 
   4   7   1     2153.40     1895.18     33.12 o 
   5   7   1      514.50      422.50     21.87 o 
   6   7   1      125.94      120.72     17.79 o 
   7   7   1      119.68      124.05     22.78 o 
   8   7   1      185.35      132.98     29.07 o 
   9   7   1      142.24      172.20     32.27 o 
  10   7   1       45.74       12.68     31.10 o 
  11   7   1      400.66      349.65     61.81 o 
  12   7   1       80.34        9.76     57.36 o 
  13   7   1       14.08      -38.45     96.36 o 
 -14   8   1        7.30       44.39     62.25 o 
 -13   8   1        5.99      -77.19     51.46 o 
 -12   8   1        5.98        0.08     45.80 o 
 -11   8   1       14.08       21.27     37.66 o 
 -10   8   1      667.71      668.90     43.03 o 
  -9   8   1       97.54      144.43     27.05 o 
  -8   8   1      584.72      689.23     58.86 o 
  -7   8   1       43.90       37.86     19.88 o 
  -6   8   1      112.62      109.69     17.54 o 
  -5   8   1     1055.37     1146.60     41.42 o 
  -4   8   1      396.54      575.29     29.33 o 
  -3   8   1      794.90      928.12     23.89 o 
  -2   8   1      554.29      721.25     28.18 o 
  -1   8   1       64.99       86.20     11.72 o 
   0   8   1     1753.26     1728.84     28.31 o 
   1   8   1     1543.90     1220.65     24.14 o 
   2   8   1     4364.08     4391.03     56.37 o 
   3   8   1      353.05      418.21     18.96 o 
   4   8   1       89.10       66.99     15.01 o 
   5   8   1      553.92      593.94     27.76 o 
   6   8   1      393.24      398.15     29.21 o 
   7   8   1      381.53      420.36     29.00 o 
   8   8   1      145.02      153.22     30.06 o 
   9   8   1       25.21       -4.53     29.42 o 
  10   8   1       94.49       61.72     33.84 o 
  11   8   1       17.47       61.74     56.30 o 
  12   8   1        0.83      -56.55     57.11 o 
  13   8   1        7.10       10.57     99.12 o 
 -13   9   1       27.14       63.08     46.77 o 
 -12   9   1        3.14       35.37     42.53 o 
 -11   9   1        0.78      -26.06     49.90 o 
 -10   9   1      123.45      225.75     41.54 o 
  -9   9   1      274.58      253.07     29.87 o 
  -8   9   1       91.83       56.30     23.24 o 
  -7   9   1      192.73      263.88     25.60 o 
  -6   9   1       12.75      -13.51     16.98 o 
  -5   9   1     1034.64      986.40     28.80 o 
  -4   9   1     3682.82     3304.45     46.40 o 
  -3   9   1     3115.36     2907.30     57.75 o 
  -2   9   1      964.99      979.70     31.30 o 
  -1   9   1     1009.82      866.48     33.66 o 
   0   9   1     2331.03     2094.41     35.11 o 
   1   9   1     4820.37     4730.88     53.89 o 
   2   9   1      286.57      465.90     29.17 o 
   3   9   1      310.86      359.28     29.44 o 
   4   9   1      153.60      212.07     18.45 o 
   5   9   1      892.86      874.16     32.49 o 
   6   9   1       22.02       -3.67     18.05 o 
   7   9   1      521.90      659.74     33.34 o 
   8   9   1      167.58       78.99     30.53 o 
   9   9   1      372.75      326.54     37.63 o 
  10   9   1      379.35      423.58     48.74 o 
  11   9   1        1.12       61.39     86.04 o 
  12   9   1       48.27       38.74     94.09 o 
 -13  10   1       68.25       22.23     62.95 o 
 -12  10   1       59.03        2.14     45.52 o 
 -11  10   1       18.12       -4.64     39.24 o 
 -10  10   1      120.20      142.62     34.19 o 
  -9  10   1       84.01      118.26     27.80 o 
  -8  10   1       11.61       38.17     23.86 o 
  -7  10   1      172.91      176.97     25.48 o 
  -6  10   1      939.39     1059.58     47.16 o 
  -5  10   1     1995.69     2019.77     39.29 o 
  -4  10   1      377.78      382.88     25.04 o 
  -3  10   1      542.19      451.77     24.23 o 
  -2  10   1     2500.32     2277.59     47.70 o 
  -1  10   1     1171.20     1012.40     26.35 o 
   0  10   1      625.44      710.86     22.84 o 
   1  10   1     3070.29     2742.30     45.76 o 
   2  10   1     2008.95     1781.87     33.09 o 
   3  10   1      377.98      407.47     23.29 o 
   4  10   1      434.20      439.70     23.30 o 
   5  10   1      104.51      124.94     19.99 o 
   6  10   1      328.39      339.34     25.34 o 
   7  10   1       10.24       10.08     24.40 o 
   8  10   1        1.12       42.97     35.28 o 
   9  10   1      256.70      130.65     40.91 o 
  10  10   1       58.42       62.83     42.08 o 
  11  10   1       44.59       47.30     88.56 o 
  12  10   1       29.46      232.96     97.61 o 
 -13  11   1       23.89       73.24     61.08 o 
 -12  11   1       32.25        2.08     46.41 o 
 -11  11   1       46.08      135.27     45.91 o 
 -10  11   1       38.52       48.09     32.99 o 
  -9  11   1       15.23       33.31     26.91 o 
  -8  11   1      448.87      417.26     35.54 o 
  -7  11   1      271.34      351.34     29.45 o 
  -6  11   1       98.68      131.27     22.17 o 
  -5  11   1        3.54      -10.73     17.42 o 
  -4  11   1     1034.80      953.93     37.16 o 
  -3  11   1       66.92       73.25     17.04 o 
  -2  11   1       18.90       23.42     15.27 o 
  -1  11   1     1771.45     1700.15     38.80 o 
   0  11   1     1642.31     1506.43     31.82 o 
   1  11   1       43.30       29.82     14.49 o 
   2  11   1       54.44       46.92     15.09 o 
   3  11   1     3812.03     3706.44     54.18 o 
   4  11   1      441.48      487.08     36.11 o 
   5  11   1     1456.56     1377.81     42.07 o 
   6  11   1      121.19      156.19     26.39 o 
   7  11   1      230.60      388.71     43.07 o 
   8  11   1      664.59      754.63     71.25 o 
   9  11   1       31.14        7.81     39.04 o 
  10  11   1      159.64       58.22     42.23 o 
  11  11   1       24.33       16.73     44.63 o 
  12  11   1       11.65       14.59     91.57 o 
 -12  12   1        0.61       12.33     58.14 o 
 -11  12   1       20.53       20.97     54.61 o 
 -10  12   1       13.21        1.06     33.11 o 
  -9  12   1       67.30       64.75     31.39 o 
  -8  12   1      548.12      468.10     34.62 o 
  -7  12   1      252.95      199.45     27.06 o 
  -6  12   1     2010.91     2047.83     44.29 o 
  -5  12   1      907.03     1008.52     34.01 o 
  -4  12   1        1.44       16.72     20.86 o 
  -3  12   1     2933.53     2984.03     52.50 o 
  -2  12   1     1805.56     1763.89     37.21 o 
  -1  12   1     3339.70     3229.08     48.51 o 
   0  12   1      414.37      374.80     27.25 o 
   1  12   1        9.89       -0.43     19.26 o 
   2  12   1      468.46      506.70     29.67 o 
   3  12   1     1009.06     1065.84     49.80 o 
   4  12   1        3.58      -22.03     22.92 o 
   5  12   1        2.93        8.62     23.67 o 
   6  12   1        0.05      -29.48     43.81 o 
   7  12   1       54.20      133.18     39.29 o 
   8  12   1      350.64      400.24     48.07 o 
   9  12   1      121.45      145.60     43.47 o 
  10  12   1       23.41        3.41     42.52 o 
  11  12   1       48.30      103.02     51.68 o 
 -12  13   1       67.46      105.53     65.11 o 
 -11  13   1      199.02      349.04     69.28 o 
 -10  13   1      178.41      304.50     50.15 o 
  -9  13   1      173.65      168.99     44.17 o 
  -8  13   1       10.22        2.86     26.96 o 
  -7  13   1        7.17       10.61     25.98 o 
  -6  13   1      219.91      273.19     27.39 o 
  -5  13   1       10.33       22.75     20.73 o 
  -4  13   1      469.48      411.38     31.22 o 
  -3  13   1      158.77       96.13     21.07 o 
  -2  13   1     1105.66     1043.41     61.55 o 
  -1  13   1       92.62      106.36     23.35 o 
   0  13   1       70.17      121.34     23.52 o 
   1  13   1        0.13      -13.87     31.38 o 
   2  13   1      733.84      719.25     35.37 o 
   3  13   1     1821.64     1739.68     47.31 o 
   4  13   1      991.44     1000.40     41.62 o 
   5  13   1      614.75      532.07     38.96 o 
   6  13   1       13.08       -4.82     31.09 o 
   7  13   1      652.53      621.01     52.13 o 
   8  13   1      610.89      649.91     56.81 o 
   9  13   1      131.50      116.44     45.49 o 
  10  13   1      241.43      163.16     50.96 o 
  11  13   1       20.32       19.98     50.34 o 
 -11  14   1       27.56        0.69     59.57 o 
 -10  14   1        0.40      -16.05     43.03 o 
  -9  14   1      156.03       84.73     49.77 o 
  -8  14   1       22.17       22.87     33.98 o 
  -7  14   1      247.23      297.49     61.30 o 
  -6  14   1        9.21       41.29     33.48 o 
  -5  14   1       63.04      104.17     23.81 o 
  -4  14   1        0.65      -14.27     25.08 o 
  -3  14   1       11.15       13.73     23.80 o 
  -2  14   1      350.49      462.66     32.19 o 
  -1  14   1       16.60       30.92     23.58 o 
   0  14   1     1254.32     1256.12     61.42 o 
   1  14   1       90.83       71.86     24.75 o 
   2  14   1       10.97       55.11     25.12 o 
   3  14   1       12.56       -0.04     24.69 o 
   4  14   1      350.45      416.67     34.90 o 
   5  14   1      153.01      133.21     30.27 o 
   6  14   1       19.04        7.03     32.25 o 
   7  14   1      146.60      172.23     43.81 o 
   8  14   1       12.52       11.97     42.22 o 
   9  14   1        9.08       22.52     44.11 o 
  10  14   1        7.99       71.68     47.48 o 
 -11  15   1       25.17       89.88     50.19 o 
 -10  15   1       37.60       62.79     48.96 o 
  -9  15   1        9.75       -7.02     42.75 o 
  -8  15   1        1.35      -22.06     35.68 o 
  -7  15   1       75.71       57.74     34.64 o 
  -6  15   1      189.08      195.53     72.65 o 
  -5  15   1      675.18      705.81     49.73 o 
  -4  15   1      506.60      598.46     45.20 o 
  -3  15   1      225.68      190.00     50.26 o 
  -2  15   1        3.79       -7.73     24.57 o 
  -1  15   1       97.26       91.84     43.60 o 
   0  15   1       27.04       -0.81     24.28 o 
   1  15   1      181.46      200.87     29.96 o 
   2  15   1      521.90      616.99     58.08 o 
   3  15   1       98.98      100.70     28.55 o 
   4  15   1       89.01      120.22     30.14 o 
   5  15   1      309.25      330.79     45.62 o 
   6  15   1       12.67      -35.97     36.16 o 
   7  15   1       15.29       -2.24     40.49 o 
   8  15   1        0.55       -9.01     41.28 o 
   9  15   1       53.24        8.46     44.95 o 
  10  15   1       61.12      145.87     53.74 o 
 -10  16   1       57.73      158.25     65.25 o 
  -9  16   1       31.19       89.67     86.29 o 
  -8  16   1      243.49      353.81     68.63 o 
  -7  16   1       14.55        6.22     44.33 o 
  -6  16   1        0.59        3.68     42.35 o 
  -5  16   1        9.73       29.04     37.95 o 
  -4  16   1        9.24        5.86     40.84 o 
  -3  16   1      215.02      202.45     40.26 o 
  -2  16   1       45.92       65.40     37.52 o 
  -1  16   1      245.48      362.10     47.36 o 
   0  16   1      375.20      427.83     35.15 o 
   1  16   1       45.47       76.34     28.42 o 
   2  16   1      241.06      162.31     30.53 o 
   3  16   1       44.24       38.34     30.68 o 
   4  16   1       13.86      -12.47     29.43 o 
   5  16   1      110.78      132.52     39.20 o 
   6  16   1      371.55      431.77     46.49 o 
   7  16   1      112.45      120.18     47.50 o 
   8  16   1      134.75       70.62     48.42 o 
   9  16   1       12.57      -16.46     48.99 o 
  -9  17   1        2.84      -79.69     58.59 o 
  -8  17   1        1.15      -72.75     56.72 o 
  -7  17   1       21.09      -34.67     78.05 o 
  -6  17   1      147.13      156.41     48.64 o 
  -5  17   1      123.59      167.45     56.07 o 
  -4  17   1        7.23       10.65     38.44 o 
  -3  17   1      594.19      714.49     52.21 o 
  -2  17   1        2.70       49.39     35.73 o 
  -1  17   1       84.92       37.83     37.84 o 
   0  17   1       28.48      -13.77     42.10 o 
   1  17   1      447.60      441.99     73.94 o 
   2  17   1       74.89      100.59     40.60 o 
   3  17   1       14.01       24.77     30.59 o 
   4  17   1        8.76      -33.38     31.62 o 
   5  17   1        5.34      -26.28     36.20 o 
   6  17   1        5.33      -22.01     42.18 o 
   7  17   1       36.01       50.56     48.17 o 
   8  17   1        4.40      -25.23     47.01 o 
  -8  18   1        6.55       21.47     66.70 o 
  -7  18   1       32.08        6.79     50.12 o 
  -6  18   1      100.41       96.03     51.75 o 
  -5  18   1        1.89       26.70     42.50 o 
  -4  18   1       33.34       61.92     42.65 o 
  -3  18   1      157.23      135.25     42.42 o 
  -2  18   1       25.63       43.00     39.76 o 
  -1  18   1      195.03      149.45     43.02 o 
   0  18   1      188.01      188.59     43.20 o 
   1  18   1       71.72       99.26     42.01 o 
   2  18   1      315.37      317.64     46.57 o 
   3  18   1       42.90       43.84     40.16 o 
   4  18   1        1.56      -13.22     41.33 o 
   5  18   1       84.28       32.45     52.15 o 
   6  18   1       53.85      172.96     67.37 o 
   7  18   1       61.17       62.31     64.89 o 
  -7  19   1        5.67       40.73     66.16 o 
  -6  19   1        1.70       31.66     51.15 o 
  -5  19   1        5.37        2.19     49.83 o 
  -4  19   1      169.22      219.09     48.21 o 
  -3  19   1       33.30       53.78     43.67 o 
  -2  19   1      313.57      293.00     50.44 o 
  -1  19   1      405.87      403.84     52.85 o 
   0  19   1        8.46       13.14     41.83 o 
   1  19   1       65.59       74.24     45.71 o 
   2  19   1        6.75       -5.20     42.23 o 
   3  19   1        6.83      -11.67     41.26 o 
   4  19   1       65.31       49.83     45.80 o 
   5  19   1       38.57      -59.17     53.42 o 
   6  19   1        4.97      -32.07     65.29 o 
  -6  20   1       27.10        6.53     53.70 o 
  -5  20   1       46.63      102.77     55.99 o 
  -4  20   1        0.79       51.67     46.74 o 
  -3  20   1       14.92       33.66     45.87 o 
  -2  20   1      113.35       96.31     45.89 o 
  -1  20   1       29.94       17.89     43.92 o 
   0  20   1        1.52       42.68     44.93 o 
   1  20   1       32.35       -2.23     46.55 o 
   2  20   1        1.55       94.56     48.75 o 
   3  20   1      127.09       74.62     50.98 o 
   4  20   1       31.74       43.60     53.05 o 
   5  20   1        0.42       31.60     66.15 o 
  -4  21   1        6.07      -67.86     48.20 o 
  -3  21   1        0.71       59.66     48.90 o 
  -2  21   1       10.22       67.02     70.78 o 
  -1  21   1       25.73        6.55     47.00 o 
   0  21   1        4.73       99.57     51.44 o 
   1  21   1        1.35      -69.98     46.65 o 
   2  21   1       96.68       84.33     49.20 o 
   3  21   1        2.50       21.33     50.12 o 
 -15   0   2        2.97      -33.71     84.03 o 
 -14   0   2       43.08       34.22     80.51 o 
 -13   0   2      228.03      152.97     55.86 o 
 -12   0   2        7.17       30.55     45.48 o 
 -11   0   2       35.28       19.87     42.30 o 
 -10   0   2       49.55       -4.90     32.52 o 
  -9   0   2     6568.43     5857.51    124.66 o 
  -8   0   2     9815.17     8621.84    187.93 o 
  -7   0   2     4521.16     4233.94     64.53 o 
  -6   0   2     3168.60     2930.51     70.41 o 
  -5   0   2     4868.94     5145.44     93.38 o 
  -4   0   2    20920.98    19336.60    255.84 o 
  -3   0   2    38071.52    37901.00    383.87 o 
  -2   0   2    21137.93    21202.58    219.36 o 
  -1   0   2      951.52      899.69     19.68 o 
   0   0   2     1400.94     1806.16     28.83 o 
   1   0   2     6928.06     8017.93    117.38 o 
   2   0   2     8635.20     9387.85    139.57 o 
   3   0   2     4738.89     4804.88     88.93 o 
   4   0   2      548.10      559.98     26.04 o 
   5   0   2    10613.38    10945.32    134.77 o 
   6   0   2     9416.50     8762.78    117.61 o 
   7   0   2     6165.92     6235.25    128.79 o 
   8   0   2     2735.30     2570.94     83.42 o 
   9   0   2       39.23       17.37     39.12 o 
  10   0   2        2.90        9.06     72.96 o 
  11   0   2      617.23      813.79    114.75 o 
  12   0   2      130.49      208.32     89.06 o 
  13   0   2      238.99       85.54     97.12 o 
 -15   1   2       34.12      -48.50     59.59 o 
 -14   1   2      171.26      105.24     84.54 o 
 -13   1   2      281.10      344.55     43.23 o 
 -12   1   2      583.49      707.12     54.19 o 
 -11   1   2       67.82      111.31     30.30 o 
 -10   1   2       27.71       16.37     25.43 o 
  -9   1   2      889.41      903.17     75.56 o 
  -8   1   2      423.44      441.38     28.86 o 
  -7   1   2       15.20       54.17     13.14 o 
  -6   1   2      425.15      512.73     19.04 o 
  -5   1   2       58.40       51.62     10.62 o 
  -4   1   2     1246.62     1459.51     24.75 o 
  -3   1   2    21138.14    22058.02    178.78 o 
  -2   1   2    18955.66    19795.39    145.94 o 
  -1   1   2      499.34      456.87     10.47 o 
   0   1   2      457.42      275.30      9.59 o 
   1   1   2    21615.31    19250.82    157.93 o 
   2   1   2    36226.16    35802.98    285.00 o 
   3   1   2     8710.64     8447.53     82.10 o 
   4   1   2      324.54      366.73     17.42 o 
   5   1   2        2.62       17.97     14.06 o 
   6   1   2      452.22      355.77     18.13 o 
   7   1   2      777.60      721.81     29.25 o 
   8   1   2      432.57      361.82     33.34 o 
   9   1   2      109.91       61.86     28.07 o 
  10   1   2      182.92      110.09     78.50 o 
  11   1   2      131.48       89.86     60.12 o 
  12   1   2       60.20      164.99     62.54 o 
  13   1   2       18.78       55.03    116.98 o 
 -15   2   2       81.15       31.28     69.44 o 
 -14   2   2        8.65      -44.99     55.93 o 
 -13   2   2       42.67      -41.77     38.56 o 
 -12   2   2        0.06       -1.46     32.01 o 
 -11   2   2        0.48       -0.34     28.11 o 
 -10   2   2      962.93      817.09     51.88 o 
  -9   2   2      338.29      352.35     30.82 o 
  -8   2   2     3933.11     3555.36     52.82 o 
  -7   2   2     7878.29     7358.19     81.12 o 
  -6   2   2      193.71      194.14     17.12 o 
  -5   2   2       63.75       94.97     13.12 o 
  -4   2   2     4685.74     3982.92     46.21 o 
  -3   2   2    14867.52    14015.58    167.35 o 
  -2   2   2     3745.47     3036.50     37.09 o 
  -1   2   2     6901.47     7290.48     65.67 o 
   0   2   2     8186.16     9064.98     80.63 o 
   1   2   2     1549.03     1667.49     24.71 o 
   2   2   2      677.33      865.08     34.04 o 
   3   2   2      208.55      185.50     16.94 o 
   4   2   2      197.64      200.48     15.50 o 
   5   2   2     1375.52     1552.22     26.69 o 
   6   2   2     1537.61     1827.13     31.76 o 
   7   2   2      917.97      847.01     31.58 o 
   8   2   2     1093.40     1118.72     53.91 o 
   9   2   2      165.16      180.02     31.01 o 
  10   2   2      178.76      153.70     51.94 o 
  11   2   2        2.18       44.48     62.39 o 
  12   2   2      426.00      413.93     80.77 o 
  13   2   2       82.33       83.43     65.44 o 
 -15   3   2        6.37       -6.24     64.41 o 
 -14   3   2        6.97      -60.34     68.18 o 
 -13   3   2      122.75      102.96     44.99 o 
 -12   3   2      102.73      163.55     37.43 o 
 -11   3   2      223.69      288.97     53.09 o 
 -10   3   2      193.62      279.19     35.88 o 
  -9   3   2       74.94       43.68     23.82 o 
  -8   3   2      229.01      246.10     21.80 o 
  -7   3   2       23.08       36.29     15.15 o 
  -6   3   2     3511.35     3828.83     67.82 o 
  -5   3   2      543.24      600.62     20.89 o 
  -4   3   2       14.29       15.90      9.90 o 
  -3   3   2     7351.92     7337.53    119.52 o 
  -2   3   2     8004.30     8496.61     70.67 o 
  -1   3   2    33956.20    40284.95    318.42 o 
   0   3   2    25302.00    31693.17    495.58 o 
   1   3   2    18757.51    19653.95    147.50 o 
   2   3   2     4982.49     4168.52     48.06 o 
   3   3   2     6335.93     6181.06     82.01 o 
   4   3   2      619.45      573.84     21.57 o 
   5   3   2      436.23      589.15     31.47 o 
   6   3   2     1649.19     1577.07     36.42 o 
   7   3   2      427.65      328.68     24.63 o 
   8   3   2      243.79      257.09     30.27 o 
   9   3   2       15.78       23.52     27.80 o 
  10   3   2      114.15      108.57     59.03 o 
  11   3   2       40.28      100.87     63.40 o 
  12   3   2       19.24       -1.08     59.74 o 
  13   3   2        0.43       15.47    113.46 o 
 -15   4   2        3.06      -57.87     60.45 o 
 -14   4   2        0.32       21.78     46.05 o 
 -13   4   2        3.69       26.19     43.28 o 
 -12   4   2       97.61      123.92     36.14 o 
 -11   4   2       94.28      108.23     31.26 o 
 -10   4   2      285.75      292.63     33.46 o 
  -9   4   2       72.75       57.78     25.10 o 
  -8   4   2        7.80       -2.53     17.08 o 
  -7   4   2        8.11       35.59     16.02 o 
  -6   4   2     3318.34     3673.90     69.75 o 
  -5   4   2      465.26      604.76     25.77 o 
  -4   4   2     1162.83     1253.36     32.85 o 
  -3   4   2       51.94      102.47     12.76 o 
  -2   4   2     2856.98     3168.81     46.27 o 
  -1   4   2     4451.41     5506.10     65.03 o 
   0   4   2    27781.27    31312.09    253.43 o 
   1   4   2      822.07     1025.89     21.60 o 
   2   4   2      642.42      724.74     31.44 o 
   3   4   2       21.54       33.15      9.63 o 
   4   4   2        8.64        9.06     10.65 o 
   5   4   2      827.50      881.84     23.34 o 
   6   4   2       37.22       96.56     18.56 o 
   7   4   2      329.18      285.27     39.30 o 
   8   4   2      332.46      312.72     38.97 o 
   9   4   2       18.42       -4.61     34.05 o 
  10   4   2       57.52        4.58     38.56 o 
  11   4   2       42.87       37.53     54.15 o 
  12   4   2        0.15      -22.15     79.00 o 
  13   4   2       13.70      -76.73    124.53 o 
 -14   5   2        0.48      -45.56     46.80 o 
 -13   5   2       13.92      -47.32     42.73 o 
 -12   5   2      100.72       68.11     35.56 o 
 -11   5   2       23.42      -29.06     28.82 o 
 -10   5   2        4.40       -2.19     26.58 o 
  -9   5   2       26.47       18.66     32.76 o 
  -8   5   2      129.35      194.79     21.61 o 
  -7   5   2      581.39      682.32     35.62 o 
  -6   5   2     1296.59     1174.81     26.77 o 
  -5   5   2     1657.01     1510.98     40.14 o 
  -4   5   2      127.58      158.42     16.14 o 
  -3   5   2       51.98       82.56     10.69 o 
  -2   5   2     7033.88     7103.20     75.60 o 
  -1   5   2        8.13       27.15     10.56 o 
   0   5   2        0.69       23.20      9.86 o 
   1   5   2     2857.64     2958.49     52.47 o 
   2   5   2      975.97     1066.42     30.85 o 
   3   5   2       65.53      113.36     12.27 o 
   4   5   2        0.81       27.50     11.86 o 
   5   5   2     3216.67     3064.69     48.21 o 
   6   5   2       31.60       31.64     20.15 o 
   7   5   2      333.31      336.59     28.44 o 
   8   5   2       49.96       50.97     26.90 o 
   9   5   2      160.19      138.31     38.11 o 
  10   5   2       16.02      -18.61     39.35 o 
  11   5   2       66.98       37.20     55.12 o 
  12   5   2        1.51       53.10     60.17 o 
  13   5   2        2.79       36.65     66.70 o 
 -14   6   2       23.82       -6.17     47.30 o 
 -13   6   2       45.45       -4.13     42.63 o 
 -12   6   2       14.61       45.07     41.46 o 
 -11   6   2       28.12       17.09     35.31 o 
 -10   6   2       17.23      -14.35     30.68 o 
  -9   6   2     1039.50      986.66     37.24 o 
  -8   6   2     1041.86     1087.34     40.28 o 
  -7   6   2     3131.33     3104.23     51.70 o 
  -6   6   2       32.28       56.24     14.04 o 
  -5   6   2      796.52      674.15     21.39 o 
  -4   6   2     9650.34     9701.00     97.94 o 
  -3   6   2     3678.37     3334.81     42.01 o 
  -2   6   2     2177.41     2259.48     38.97 o 
  -1   6   2      781.66      810.25     22.45 o 
   0   6   2     4684.30     4778.21     57.07 o 
   1   6   2      571.34      521.58     25.20 o 
   2   6   2       65.01       99.53     11.67 o 
   3   6   2      146.71      177.92     15.04 o 
   4   6   2     1551.97     1585.63     30.39 o 
   5   6   2      191.53      185.26     17.01 o 
   6   6   2      532.57      657.27     32.25 o 
   7   6   2      883.37     1149.98     38.69 o 
   8   6   2        3.65       23.79     23.52 o 
   9   6   2      209.35      181.27     40.95 o 
  10   6   2      114.60      172.72     43.32 o 
  11   6   2       54.34      167.58    114.22 o 
  12   6   2       22.42       40.73     61.15 o 
  13   6   2        0.36      108.18     99.63 o 
 -14   7   2        1.69      -47.28     46.30 o 
 -13   7   2      202.56      234.98     60.48 o 
 -12   7   2       51.11      128.32     42.84 o 
 -11   7   2       72.79      106.21     33.21 o 
 -10   7   2      100.09      123.82     31.33 o 
  -9   7   2      137.70       93.02     35.68 o 
  -8   7   2      253.51      319.74     26.35 o 
  -7   7   2        0.57        9.60     18.83 o 
  -6   7   2      268.22      262.95     18.54 o 
  -5   7   2       74.07       83.28     17.59 o 
  -4   7   2     5528.47     5744.85     61.39 o 
  -3   7   2     1024.22      821.92     21.72 o 
  -2   7   2     6214.60     5732.49     77.01 o 
  -1   7   2     4054.56     3613.97     51.37 o 
   0   7   2     1991.66     1940.59     35.38 o 
   1   7   2      695.64      493.62     21.21 o 
   2   7   2    10875.55    10556.91    105.08 o 
   3   7   2     7145.82     7121.11     84.99 o 
   4   7   2      232.95      217.21     17.51 o 
   5   7   2      409.55      434.75     24.70 o 
   6   7   2     1660.64     1573.76     40.92 o 
   7   7   2     1056.28      950.59     37.27 o 
   8   7   2       11.75        7.40     24.22 o 
   9   7   2       27.44       -8.51     36.82 o 
  10   7   2       15.73      -15.62     38.79 o 
  11   7   2        0.67      -15.44     52.21 o 
  12   7   2       41.27      -15.09     86.04 o 
 -14   8   2       27.74       26.82     48.98 o 
 -13   8   2       33.88       39.02     43.85 o 
 -12   8   2      290.41      252.66     50.00 o 
 -11   8   2      148.27       67.92     42.92 o 
 -10   8   2      107.34       -1.46     29.15 o 
  -9   8   2      584.39      489.35     32.68 o 
  -8   8   2     3061.96     3029.90     70.36 o 
  -7   8   2     1644.65     1599.98     41.01 o 
  -6   8   2      887.69      888.73     30.24 o 
  -5   8   2      952.26      954.02     33.02 o 
  -4   8   2      864.04      657.80     35.85 o 
  -3   8   2     5829.29     5296.03     58.75 o 
  -2   8   2     4153.54     4070.56     51.49 o 
  -1   8   2     1160.77     1265.76     25.17 o 
   0   8   2       53.44       91.76     15.81 o 
   1   8   2      349.67      435.76     22.29 o 
   2   8   2      697.09      759.80     21.95 o 
   3   8   2       27.48        7.97     13.38 o 
   4   8   2      136.76       98.49     17.52 o 
   5   8   2      406.13      410.68     25.53 o 
   6   8   2      627.16      781.91     43.46 o 
   7   8   2     4348.95     4406.92     79.00 o 
   8   8   2      336.55      356.64     35.48 o 
   9   8   2        5.08      -48.47     32.31 o 
  10   8   2       39.74      106.12     55.06 o 
  11   8   2      218.83      324.56     96.61 o 
  12   8   2      151.57      158.00     92.08 o 
 -14   9   2       77.19       20.06     48.49 o 
 -13   9   2       88.05      205.34     51.69 o 
 -12   9   2      247.97      302.43     48.28 o 
 -11   9   2       75.22      124.84     35.49 o 
 -10   9   2      122.97       71.70     32.46 o 
  -9   9   2        2.03      -34.15     22.77 o 
  -8   9   2      159.20      193.80     29.23 o 
  -7   9   2       49.46       77.44     21.95 o 
  -6   9   2      159.68      218.01     20.43 o 
  -5   9   2       95.75       90.22     17.09 o 
  -4   9   2     1512.24     1395.01     43.27 o 
  -3   9   2     3397.18     3275.88     48.79 o 
  -2   9   2     1488.92     1168.80     26.44 o 
  -1   9   2      738.95      652.33     26.65 o 
   0   9   2     1125.83     1052.59     22.02 o 
   1   9   2     8405.82     7845.94     93.87 o 
   2   9   2     4122.81     3461.57     50.21 o 
   3   9   2     6188.94     5863.27     65.95 o 
   4   9   2      534.71      484.32     47.14 o 
   5   9   2       74.84      102.88     25.90 o 
   6   9   2      473.56      499.74     36.91 o 
   7   9   2       35.76       31.54     28.85 o 
   8   9   2     1194.19      980.11     57.29 o 
   9   9   2        4.44      -24.55     37.96 o 
  10   9   2       87.55      128.89     56.56 o 
  11   9   2      137.23      227.46     65.40 o 
  12   9   2       52.83       50.32     98.62 o 
 -13  10   2        8.04       47.16     50.55 o 
 -12  10   2        4.53       20.42     43.09 o 
 -11  10   2       31.81      -35.09     38.58 o 
 -10  10   2      421.14      349.91     34.46 o 
  -9  10   2       76.60       35.83     28.47 o 
  -8  10   2     1435.06     1377.17     44.53 o 
  -7  10   2     1224.43     1237.42     54.27 o 
  -6  10   2      192.75      156.52     20.82 o 
  -5  10   2      132.22      170.80     21.40 o 
  -4  10   2      332.71      328.40     21.07 o 
  -3  10   2     5396.57     5214.36     66.12 o 
  -2  10   2      631.48      581.17     22.05 o 
  -1  10   2     1337.23     1076.08     28.97 o 
   0  10   2      444.34      511.76     19.10 o 
   1  10   2       35.37       17.37     17.72 o 
   2  10   2      366.02      301.89     23.74 o 
   3  10   2      181.84      267.19     24.77 o 
   4  10   2      123.99      169.82     24.04 o 
   5  10   2        5.84      -34.86     23.24 o 
   6  10   2     1943.27     1789.81     57.13 o 
   7  10   2       43.71       18.14     29.49 o 
   8  10   2      256.89      267.03     43.87 o 
   9  10   2       34.55       90.00     40.07 o 
  10  10   2        4.87      -10.92     53.89 o 
  11  10   2       94.36       89.84     64.25 o 
  12  10   2       52.17      200.76    103.15 o 
 -13  11   2       39.25       44.08     51.54 o 
 -12  11   2      252.30      211.31     49.81 o 
 -11  11   2      362.07      375.58     54.37 o 
 -10  11   2       35.53       81.42     30.49 o 
  -9  11   2       53.43      113.18     29.03 o 
  -8  11   2      154.16      164.12     32.15 o 
  -7  11   2      978.21     1009.70     55.36 o 
  -6  11   2      329.03      356.08     27.51 o 
  -5  11   2      715.16      852.38     34.66 o 
  -4  11   2      547.85      567.73     30.57 o 
  -3  11   2      455.36      537.16     29.82 o 
  -2  11   2      120.79      164.50     17.74 o 
  -1  11   2      195.58      220.46     23.01 o 
   0  11   2      279.26      301.49     24.75 o 
   1  11   2     1491.27     1510.16     40.43 o 
   2  11   2     1096.62     1031.25     36.73 o 
   3  11   2      648.84      643.23     52.85 o 
   4  11   2      893.49     1069.92     43.36 o 
   5  11   2        4.84      -19.65     27.14 o 
   6  11   2       21.51       16.86     33.55 o 
   7  11   2      173.65      204.76     45.16 o 
   8  11   2      380.07      338.57     48.74 o 
   9  11   2      133.33      144.83     44.97 o 
  10  11   2       39.69       39.06     55.72 o 
  11  11   2       18.98      -31.73     61.00 o 
 -12  12   2       64.35       71.12     47.61 o 
 -11  12   2      151.79      197.18     55.96 o 
 -10  12   2      169.27      228.56     34.42 o 
  -9  12   2        5.87      -20.94     26.70 o 
  -8  12   2       25.76       27.79     27.27 o 
  -7  12   2        4.19      -11.91     23.10 o 
  -6  12   2       36.68       39.62     23.02 o 
  -5  12   2      245.02      327.20     32.69 o 
  -4  12   2       13.51       16.53     17.94 o 
  -3  12   2      137.50      128.89     22.99 o 
  -2  12   2      971.09     1054.43     38.01 o 
  -1  12   2      798.30      790.20     33.61 o 
   0  12   2      262.39      205.12     24.06 o 
   1  12   2      617.15      542.85     40.14 o 
   2  12   2      122.59      147.23     24.98 o 
   3  12   2      290.80      360.86     29.02 o 
   4  12   2      258.04      335.35     30.96 o 
   5  12   2      137.03       87.40     30.80 o 
   6  12   2       64.77       47.12     32.21 o 
   7  12   2      108.89       77.48     34.39 o 
   8  12   2        0.81      -46.00     38.37 o 
   9  12   2       99.94       75.05     43.83 o 
  10  12   2       45.45       47.85     60.98 o 
  11  12   2        9.35       16.59     65.58 o 
 -12  13   2        0.22       79.68     62.57 o 
 -11  13   2        2.46      -36.33     42.37 o 
 -10  13   2        0.97       -6.79     31.88 o 
  -9  13   2       40.18       24.81     30.02 o 
  -8  13   2      102.21       37.40     27.80 o 
  -7  13   2      111.26      118.76     27.90 o 
  -6  13   2      602.53      633.85     47.03 o 
  -5  13   2      772.66      848.18     45.17 o 
  -4  13   2      675.65      664.22     35.04 o 
  -3  13   2       14.15       49.73     23.70 o 
  -2  13   2       76.61       53.77     22.67 o 
  -1  13   2      533.57      610.63     33.74 o 
   0  13   2      430.60      393.53     29.12 o 
   1  13   2        5.79        1.72     22.04 o 
   2  13   2       73.80       73.94     25.64 o 
   3  13   2      250.02      230.95     29.20 o 
   4  13   2       97.64      166.81     28.81 o 
   5  13   2      716.22      702.99     60.88 o 
   6  13   2      133.76      141.91     34.93 o 
   7  13   2      244.46      253.81     39.19 o 
   8  13   2      115.97      137.03     44.89 o 
   9  13   2       25.86       55.41     46.17 o 
  10  13   2      200.61      272.71     88.56 o 
 -11  14   2       68.11      132.95     63.46 o 
 -10  14   2       15.70       -4.12     44.41 o 
  -9  14   2        5.86        2.73     29.98 o 
  -8  14   2       14.91       14.18     33.25 o 
  -7  14   2       90.95      113.94     33.58 o 
  -6  14   2       21.68       35.47     29.57 o 
  -5  14   2      316.59      316.77     38.65 o 
  -4  14   2      499.39      564.65     35.51 o 
  -3  14   2      127.12      174.44     27.58 o 
  -2  14   2      289.75      305.45     30.62 o 
  -1  14   2     1405.66     1362.36     45.26 o 
   0  14   2     1273.74     1253.24     44.48 o 
   1  14   2      232.16      267.21     29.83 o 
   2  14   2      249.44      202.17     29.57 o 
   3  14   2      611.86      697.98     39.43 o 
   4  14   2      128.47      163.88     34.81 o 
   5  14   2       24.90        4.33     32.72 o 
   6  14   2       42.52       20.48     34.67 o 
   7  14   2       49.35      -18.37     39.86 o 
   8  14   2       70.16       90.12     46.86 o 
   9  14   2       30.39       39.25     46.92 o 
  10  14   2        0.45       -1.91     49.58 o 
 -11  15   2        9.89      -76.98     90.07 o 
 -10  15   2        3.69       47.04     59.05 o 
  -9  15   2      194.67      240.42     84.30 o 
  -8  15   2      344.96      251.76     49.99 o 
  -7  15   2       36.92       11.83     33.06 o 
  -6  15   2      254.39      296.77     37.13 o 
  -5  15   2       10.56      -11.52     33.23 o 
  -4  15   2        3.81      -12.02     34.16 o 
  -3  15   2     1653.61     1586.65     68.05 o 
  -2  15   2      155.44      192.31     30.62 o 
  -1  15   2      462.89      516.98     34.96 o 
   0  15   2      421.36      353.31     33.66 o 
   1  15   2      753.53      760.08     42.39 o 
   2  15   2      533.18      501.40     63.98 o 
   3  15   2      183.50      121.56     30.79 o 
   4  15   2       50.41      130.87     35.92 o 
   5  15   2       79.09       43.48     41.18 o 
   6  15   2       71.16      131.62     40.06 o 
   7  15   2       17.37      108.08     44.49 o 
   8  15   2       18.03      -60.96     44.15 o 
   9  15   2       33.92        0.64     49.16 o 
 -10  16   2        0.51      -22.90     76.23 o 
  -9  16   2        5.17      109.14     51.69 o 
  -8  16   2      160.09      150.95     57.64 o 
  -7  16   2       53.98       67.89     47.05 o 
  -6  16   2       53.38       90.17     45.66 o 
  -5  16   2        3.66        4.17     35.46 o 
  -4  16   2      218.93      216.12     34.09 o 
  -3  16   2       12.90       -0.59     28.38 o 
  -2  16   2       53.26       74.57     30.05 o 
  -1  16   2      435.36      528.52     48.95 o 
   0  16   2        1.52        1.25     28.47 o 
   1  16   2       43.34       34.62     28.45 o 
   2  16   2        4.19       -7.26     36.10 o 
   3  16   2       43.03       18.04     29.91 o 
   4  16   2        6.41       15.99     34.11 o 
   5  16   2       26.82        8.92     38.64 o 
   6  16   2        7.37      -50.72     46.84 o 
   7  16   2       11.40       98.66     49.88 o 
   8  16   2       24.66       42.88     49.84 o 
  -9  17   2       31.21       -7.16     49.84 o 
  -8  17   2       17.61       26.89     49.26 o 
  -7  17   2        7.77       41.33     48.01 o 
  -6  17   2       13.02        2.67     46.45 o 
  -5  17   2       29.52        3.53     45.39 o 
  -4  17   2       47.89       33.56     38.83 o 
  -3  17   2       52.58      125.69     41.08 o 
  -2  17   2      193.29      226.59     42.06 o 
  -1  17   2        6.29       21.36     36.70 o 
   0  17   2       65.35       29.67     30.39 o 
   1  17   2      119.49      149.50     33.91 o 
   2  17   2      130.43      188.41     34.82 o 
   3  17   2      242.57      234.32     36.85 o 
   4  17   2        6.80      -11.83     37.16 o 
   5  17   2        1.29      -21.31     40.23 o 
   6  17   2       69.93       85.74     44.14 o 
   7  17   2       80.39      101.99     51.73 o 
   8  17   2       23.89       78.97     52.67 o 
  -8  18   2        1.57      -43.63     50.97 o 
  -7  18   2      139.00       99.40     52.27 o 
  -6  18   2        0.44      -28.11     46.51 o 
  -5  18   2        5.44      -66.58     45.53 o 
  -4  18   2        5.48      -58.31     38.88 o 
  -3  18   2       47.57      149.71     42.25 o 
  -2  18   2      199.64      219.63     45.62 o 
  -1  18   2       50.91       45.78     40.30 o 
   0  18   2       47.66      -45.75     37.95 o 
   1  18   2        0.53      -54.25     36.17 o 
   2  18   2       30.28       43.90     34.67 o 
   3  18   2       11.71      -23.20     37.36 o 
   4  18   2        4.63      -15.18     39.27 o 
   5  18   2        4.37      -58.31     38.87 o 
   6  18   2       12.38       18.57     48.42 o 
   7  18   2       33.99       51.40     52.16 o 
  -7  19   2       20.15       15.79     53.44 o 
  -6  19   2      122.96      114.58     55.66 o 
  -5  19   2       82.30       56.60     52.89 o 
  -4  19   2        1.34      -53.91     41.26 o 
  -3  19   2        8.31       -1.92     43.62 o 
  -2  19   2        0.19       37.18     42.46 o 
  -1  19   2      114.10       61.96     44.02 o 
   0  19   2        0.39      -58.61     39.07 o 
   1  19   2        0.48       14.11     43.25 o 
   2  19   2       80.33      111.92     45.44 o 
   3  19   2       62.86       89.69     56.09 o 
   4  19   2        2.03       -0.58     53.88 o 
   5  19   2       23.88      -33.45     56.28 o 
   6  19   2        1.13       19.12     59.77 o 
  -6  20   2       15.08      -32.64     56.10 o 
  -5  20   2        0.58       -2.42     53.28 o 
  -4  20   2        1.09       77.36     48.33 o 
  -3  20   2        0.42      -23.00     66.57 o 
  -2  20   2       94.90      130.47     47.65 o 
  -1  20   2      107.57      114.78     48.01 o 
   0  20   2        6.92        0.94     44.75 o 
   1  20   2       64.07       43.95     45.92 o 
   2  20   2       16.01       -1.44     47.28 o 
   3  20   2       12.28      -12.91     55.89 o 
   4  20   2       18.33       53.53     56.77 o 
  -4  21   2       30.73       92.64     58.57 o 
  -3  21   2        4.67      -59.12     48.00 o 
  -2  21   2        4.82      -16.88     48.26 o 
  -1  21   2        8.05       54.54     54.45 o 
   0  21   2        1.13       60.28     56.79 o 
   1  21   2        5.90       11.25     48.23 o 
   2  21   2        0.01       45.32     58.82 o 
 -15   1   3       19.46      -24.39     75.98 o 
 -14   1   3       46.03       24.73     38.92 o 
 -13   1   3       29.16       -6.87     36.11 o 
 -12   1   3      199.54      173.18     36.43 o 
 -11   1   3      250.50      260.57     36.02 o 
 -10   1   3      365.06      321.17     32.31 o 
  -9   1   3      127.12      145.31     25.03 o 
  -8   1   3      198.67      229.55     25.40 o 
  -7   1   3       44.84       32.01     13.63 o 
  -6   1   3      137.38      157.32     19.25 o 
  -5   1   3      543.22      504.23     22.01 o 
  -4   1   3     4007.83     4087.17     59.45 o 
  -3   1   3     3803.85     3768.50     39.52 o 
  -2   1   3     1030.84     1097.72     28.05 o 
  -1   1   3      348.57      573.12     14.44 o 
   0   1   3     5755.20     5821.42     56.81 o 
   1   1   3     2643.13     2583.44     29.89 o 
   2   1   3       40.87       37.76     11.27 o 
   3   1   3     2547.07     2476.32     37.04 o 
   4   1   3     2446.22     2394.91     45.12 o 
   5   1   3     2794.56     2840.60     45.49 o 
   6   1   3       11.05        6.67     22.82 o 
   7   1   3      233.63      233.63     28.91 o 
   8   1   3      269.96      311.58     34.55 o 
   9   1   3       11.78       20.44     30.61 o 
  10   1   3        3.82        2.95     38.99 o 
  11   1   3       42.44      104.71     60.64 o 
  12   1   3        1.77       -5.40     62.31 o 
 -15   2   3       60.38       96.34     53.79 o 
 -14   2   3      122.78       93.63     62.16 o 
 -13   2   3       62.91       59.04     36.03 o 
 -12   2   3      101.83      129.98     34.47 o 
 -11   2   3      850.68      786.01     44.35 o 
 -10   2   3      210.85      180.81     30.15 o 
  -9   2   3     2015.50     1885.08     51.24 o 
  -8   2   3     2173.27     2265.84     51.45 o 
  -7   2   3       49.49       56.05     15.70 o 
  -6   2   3     1020.22      839.51     27.76 o 
  -5   2   3      447.67      289.55     17.40 o 
  -4   2   3     7148.45     6838.08     68.54 o 
  -3   2   3        0.48       15.39      8.05 o 
  -2   2   3     1549.88     1629.87     26.56 o 
  -1   2   3     3900.60     4256.99     42.26 o 
   0   2   3      440.41      374.12     12.54 o 
   1   2   3      361.49      300.19     23.28 o 
   2   2   3     6243.28     6092.13     68.93 o 
   3   2   3       38.74       25.01     12.07 o 
   4   2   3     1796.05     1688.92     33.75 o 
   5   2   3     6215.89     6165.01     74.33 o 
   6   2   3     2194.39     2219.86     54.24 o 
   7   2   3     1467.21     1441.90     48.74 o 
   8   2   3      186.18      288.89     32.86 o 
   9   2   3      338.42      378.19     38.47 o 
  10   2   3      153.53      198.47     44.30 o 
  11   2   3      154.32      120.70     60.38 o 
  12   2   3       18.97        1.01     59.91 o 
 -15   3   3       70.06       -2.17     50.85 o 
 -14   3   3       50.71      100.26     41.39 o 
 -13   3   3        2.94       -7.21     34.72 o 
 -12   3   3       36.96       25.28     32.29 o 
 -11   3   3      308.32      238.31     34.62 o 
 -10   3   3      348.78      343.42     32.88 o 
  -9   3   3      232.79      226.65     28.90 o 
  -8   3   3       11.62        1.10     16.69 o 
  -7   3   3        2.00        0.11     15.13 o 
  -6   3   3     4061.70     4032.84     54.26 o 
  -5   3   3     4897.46     4436.97     51.19 o 
  -4   3   3     7814.40     6982.80    105.60 o 
  -3   3   3     3928.60     3424.26     47.66 o 
  -2   3   3      212.25      258.53     12.18 o 
  -1   3   3     6959.35     5961.67     55.04 o 
   0   3   3    30168.27    29867.63    219.71 o 
   1   3   3     6312.14     5711.08     53.79 o 
   2   3   3     2443.82     2478.65     37.61 o 
   3   3   3       77.24      134.30     15.06 o 
   4   3   3        8.25        2.68     14.17 o 
   5   3   3     1158.26     1041.07     31.65 o 
   6   3   3       98.54      188.38     22.24 o 
   7   3   3      128.08      145.29     28.72 o 
   8   3   3      530.14      442.36     50.99 o 
   9   3   3       71.24      109.94     31.89 o 
  10   3   3      268.12      443.63     75.15 o 
  11   3   3       80.83      131.65     62.26 o 
  12   3   3       31.03      202.66     69.92 o 
 -15   4   3       46.91       60.14     50.69 o 
 -14   4   3       13.63        1.37     46.62 o 
 -13   4   3        0.51      -26.81     43.11 o 
 -12   4   3      115.93       19.14     34.16 o 
 -11   4   3      250.23      145.99     32.47 o 
 -10   4   3     4280.88     3987.12     92.11 o 
  -9   4   3     1440.60     1478.25     47.86 o 
  -8   4   3     1266.62     1213.61     35.37 o 
  -7   4   3       16.26       31.45     16.66 o 
  -6   4   3      391.14      314.95     20.14 o 
  -5   4   3    12945.07    11959.82    102.47 o 
  -4   4   3       22.76      137.06     21.90 o 
  -3   4   3     1989.06     2027.58     29.12 o 
  -2   4   3      282.02      321.57     12.96 o 
  -1   4   3     1274.50     1412.53     21.63 o 
   0   4   3      689.09      608.47     18.46 o 
   1   4   3     6727.64     6171.72     62.35 o 
   2   4   3     5720.80     5475.70     66.20 o 
   3   4   3        7.45      -15.04     13.00 o 
   4   4   3     2652.47     2284.84     41.52 o 
   5   4   3     3331.13     3244.54     52.22 o 
   6   4   3     4428.48     4309.94     64.11 o 
   7   4   3      635.31      612.10     49.11 o 
   8   4   3      248.73      164.19     31.98 o 
   9   4   3       56.59       79.30     33.86 o 
  10   4   3      176.64      268.86     48.23 o 
  11   4   3       90.76       45.30     55.88 o 
  12   4   3       48.08       43.48     65.53 o 
 -15   5   3       24.32       40.53     52.45 o 
 -14   5   3      120.47       89.67     58.92 o 
 -13   5   3      194.08      226.03     41.63 o 
 -12   5   3      154.45      151.72     36.16 o 
 -11   5   3       10.95        8.94     31.42 o 
 -10   5   3       32.76        9.71     28.98 o 
  -9   5   3       55.50       26.70     25.13 o 
  -8   5   3      206.59      200.02     26.29 o 
  -7   5   3        5.02       13.92     17.39 o 
  -6   5   3      901.43      929.26     24.23 o 
  -5   5   3     9115.44     8819.04     82.22 o 
  -4   5   3     8306.99     7075.27    165.58 o 
  -3   5   3    10799.12    10237.86     98.20 o 
  -2   5   3      388.29      357.33     17.04 o 
  -1   5   3     6235.77     5379.00     91.87 o 
   0   5   3     8681.41     7277.24     76.88 o 
   1   5   3    15776.38    15920.97    221.21 o 
   2   5   3      337.36      306.48     14.40 o 
   3   5   3      912.99     1099.99     23.82 o 
   4   5   3      260.90      188.66     19.67 o 
   5   5   3        3.75       28.16     18.13 o 
   6   5   3      111.59       97.97     22.15 o 
   7   5   3       17.99        3.28     25.60 o 
   8   5   3      413.98      355.99     37.23 o 
   9   5   3       51.73       69.97     38.40 o 
  10   5   3      354.92      492.44     53.49 o 
  11   5   3       85.44      129.99     61.48 o 
  12   5   3       29.88      103.65     98.12 o 
 -14   6   3       11.92       -6.10     48.19 o 
 -13   6   3       17.12       41.92     44.35 o 
 -12   6   3        1.43       41.67     47.42 o 
 -11   6   3       65.39       59.51     37.45 o 
 -10   6   3     1951.71     1881.13     67.33 o 
  -9   6   3      815.88      796.09     47.03 o 
  -8   6   3     1653.66     1660.11     41.29 o 
  -7   6   3      123.25       87.60     20.02 o 
  -6   6   3      672.86      682.18     22.52 o 
  -5   6   3     3013.86     2868.90     50.52 o 
  -4   6   3     1300.90     1143.27     25.00 o 
  -3   6   3       99.84       59.98     11.90 o 
  -2   6   3       35.82       69.59     10.39 o 
  -1   6   3     1919.44     1925.18     35.04 o 
   0   6   3       13.68       59.13     17.94 o 
   1   6   3     6514.89     6500.34    162.81 o 
   2   6   3      184.83      316.39     15.55 o 
   3   6   3        3.74       -1.16     11.51 o 
   4   6   3     2917.39     2656.74     49.70 o 
   5   6   3     1526.92     1253.07     50.44 o 
   6   6   3     2202.18     2041.22     52.24 o 
   7   6   3       95.51       80.16     33.72 o 
   8   6   3      428.37      383.76     43.89 o 
   9   6   3       85.21       42.74     42.11 o 
  10   6   3      104.95       57.03     64.66 o 
  11   6   3       59.95       51.83     88.56 o 
  12   6   3       27.69      -22.14     94.09 o 
 -14   7   3       64.35       26.84     58.15 o 
 -13   7   3       66.01      -18.69     36.42 o 
 -12   7   3      105.88      206.69     37.71 o 
 -11   7   3        0.35      -19.24     29.70 o 
 -10   7   3       21.50       66.51     29.44 o 
  -9   7   3      329.06      373.81     30.04 o 
  -8   7   3       60.40      113.35     22.47 o 
  -7   7   3      219.44      242.36     23.56 o 
  -6   7   3     2169.14     2250.26     38.12 o 
  -5   7   3     1759.77     1926.89     63.45 o 
  -4   7   3     1670.85     1433.68     30.19 o 
  -3   7   3      133.13       94.59     13.37 o 
  -2   7   3       19.01       23.28     10.14 o 
  -1   7   3     1801.86     1777.35     35.26 o 
   0   7   3     5615.66     5361.22     79.64 o 
   1   7   3     1077.14      853.53     29.82 o 
   2   7   3      566.39      480.28     17.91 o 
   3   7   3      994.39     1016.64     25.63 o 
   4   7   3       66.51       69.27     19.09 o 
   5   7   3      419.55      347.69     25.55 o 
   6   7   3        9.25        1.97     21.87 o 
   7   7   3      162.51      175.44     36.97 o 
   8   7   3       49.73       77.13     38.72 o 
   9   7   3      135.40      105.17     54.59 o 
  10   7   3        9.98       89.61     56.56 o 
  11   7   3       41.43       61.74     62.27 o 
  12   7   3       31.41       13.08     99.63 o 
 -14   8   3        9.93        4.86     49.02 o 
 -13   8   3       16.69       57.59     45.22 o 
 -12   8   3       50.89       51.75     37.64 o 
 -11   8   3        2.16      -11.27     31.96 o 
 -10   8   3       42.36       53.98     30.17 o 
  -9   8   3      139.57      136.81     26.60 o 
  -8   8   3        2.16        4.71     21.85 o 
  -7   8   3     1050.16     1022.66     40.09 o 
  -6   8   3      175.59      200.48     22.19 o 
  -5   8   3      132.56      129.72     16.72 o 
  -4   8   3      382.62      418.23     20.27 o 
  -3   8   3      833.68      717.61     22.57 o 
  -2   8   3     2543.94     2468.82     45.21 o 
  -1   8   3     1671.50     1477.32     52.28 o 
   0   8   3       43.69       60.64     16.51 o 
   1   8   3       35.96       46.49     16.49 o 
   2   8   3       15.96       16.27     20.04 o 
   3   8   3      126.00      143.58     20.19 o 
   4   8   3       49.38       25.38     25.56 o 
   5   8   3       57.80       14.52     25.58 o 
   6   8   3      320.43      287.96     41.11 o 
   7   8   3       60.57        8.31     29.56 o 
   8   8   3       89.88      138.83     41.79 o 
   9   8   3       11.86      -15.09     64.15 o 
  10   8   3        2.53       20.94     54.76 o 
  11   8   3        0.08      -51.16     57.81 o 
 -14   9   3        7.62       15.55     47.61 o 
 -13   9   3        8.13      -62.91     41.94 o 
 -12   9   3       24.84       20.12     36.37 o 
 -11   9   3      115.84      143.38     36.24 o 
 -10   9   3        0.50        5.44     29.92 o 
  -9   9   3      171.77      164.71     28.47 o 
  -8   9   3     1039.92     1080.69     45.01 o 
  -7   9   3      693.80      701.06     50.24 o 
  -6   9   3       67.63      106.32     20.67 o 
  -5   9   3       87.10       74.04     16.76 o 
  -4   9   3     1174.61     1138.81     35.24 o 
  -3   9   3        3.50       -8.38     12.79 o 
  -2   9   3       25.43       31.66     13.95 o 
  -1   9   3      745.04      641.47     27.48 o 
   0   9   3     2901.55     2980.55     66.42 o 
   1   9   3      473.71      548.29     26.66 o 
   2   9   3     1368.62     1345.60     36.26 o 
   3   9   3     1010.86      964.01     33.90 o 
   4   9   3     1706.53     1603.87     81.70 o 
   5   9   3      202.18      258.97     36.12 o 
   6   9   3       18.48       72.16     29.59 o 
   7   9   3        7.94       22.22     30.05 o 
   8   9   3      288.63      325.00     64.86 o 
   9   9   3       30.47      -23.25     52.43 o 
  10   9   3       62.78      -29.84     72.96 o 
  11   9   3        8.00       13.66     62.35 o 
 -13  10   3      191.02      194.09     49.57 o 
 -12  10   3       91.71       32.37     40.02 o 
 -11  10   3        1.38       -6.27     33.84 o 
 -10  10   3       61.94       23.14     31.13 o 
  -9  10   3      777.37      878.13     41.11 o 
  -8  10   3      142.88      155.64     26.58 o 
  -7  10   3        5.60        6.19     21.93 o 
  -6  10   3      344.81      380.44     27.14 o 
  -5  10   3      761.92      776.04     33.82 o 
  -4  10   3        2.74       18.78     15.88 o 
  -3  10   3     1110.01     1076.30     34.74 o 
  -2  10   3     1031.71      948.84     46.81 o 
  -1  10   3      510.65      509.58     35.41 o 
   0  10   3      122.25      139.30     21.01 o 
   1  10   3      993.53     1050.77     34.92 o 
   2  10   3      518.18      569.54     34.86 o 
   3  10   3      299.35      315.86     31.10 o 
   4  10   3      303.89      389.08     34.39 o 
   5  10   3      667.62      758.91     41.90 o 
   6  10   3       14.80       48.95     30.83 o 
   7  10   3       57.42       62.64     33.83 o 
   8  10   3       21.22      133.55     52.10 o 
   9  10   3      475.34      507.73     70.20 o 
  10  10   3       61.59      150.34     61.34 o 
  11  10   3       47.25       28.29     63.10 o 
 -13  11   3        2.15        7.76     46.86 o 
 -12  11   3        0.17      -18.04     36.90 o 
 -11  11   3        4.86       69.91     37.77 o 
 -10  11   3       19.74        1.21     33.21 o 
  -9  11   3       22.58       54.69     27.65 o 
  -8  11   3       52.99       83.54     29.48 o 
  -7  11   3      148.71      147.13     26.55 o 
  -6  11   3       94.68       52.11     34.35 o 
  -5  11   3      847.96      757.78     42.06 o 
  -4  11   3     1538.13     1417.37     45.09 o 
  -3  11   3      714.19      647.83     31.64 o 
  -2  11   3        9.31       -4.11     19.29 o 
  -1  11   3     2984.88     2882.23     53.98 o 
   0  11   3     1278.09     1240.95     47.14 o 
   1  11   3      995.03      952.14     35.77 o 
   2  11   3      530.15      487.79     30.09 o 
   3  11   3      526.08      539.96     37.33 o 
   4  11   3      434.18      430.41     37.39 o 
   5  11   3       29.23       59.92     30.81 o 
   6  11   3      168.79       54.40     36.97 o 
   7  11   3       65.49       75.28     35.48 o 
   8  11   3        8.46       53.15     41.68 o 
   9  11   3        0.11      -29.09     51.53 o 
  10  11   3       23.21        1.69     67.68 o 
 -13  12   3        3.00      -18.94     46.26 o 
 -12  12   3       13.98      -22.21     45.28 o 
 -11  12   3       81.59       91.28     39.11 o 
 -10  12   3       81.35       79.91     33.85 o 
  -9  12   3      163.79      237.15     38.41 o 
  -8  12   3       15.64       25.80     26.30 o 
  -7  12   3        2.87        8.94     28.48 o 
  -6  12   3      377.54      374.74     43.52 o 
  -5  12   3      228.17      267.86     28.51 o 
  -4  12   3      143.85      175.00     26.20 o 
  -3  12   3        6.01      -31.31     20.88 o 
  -2  12   3       41.95       35.82     25.57 o 
  -1  12   3        3.18        8.97     20.87 o 
   0  12   3      215.43      197.43     25.46 o 
   1  12   3       57.97       46.30     23.41 o 
   2  12   3      529.52      553.22     33.61 o 
   3  12   3        0.20      -17.08     25.82 o 
   4  12   3      181.10      172.04     33.35 o 
   5  12   3      414.74      491.53     42.48 o 
   6  12   3      580.09      655.84     46.41 o 
   7  12   3      117.74      153.50     60.65 o 
   8  12   3       13.33      123.15     57.90 o 
   9  12   3       11.77      -12.08     54.79 o 
  10  12   3       75.93       90.98     67.07 o 
 -12  13   3       18.62       28.74     48.84 o 
 -11  13   3       47.32       53.01     53.92 o 
 -10  13   3      247.44      163.09     39.81 o 
  -9  13   3       40.12       37.89     32.78 o 
  -8  13   3      135.33      107.03     34.19 o 
  -7  13   3        0.36       13.74     28.75 o 
  -6  13   3      303.74      327.89     44.59 o 
  -5  13   3      690.42      685.24     36.97 o 
  -4  13   3      197.89      276.61     29.94 o 
  -3  13   3     1914.20     1722.99     48.18 o 
  -2  13   3      141.57      165.59     26.13 o 
  -1  13   3      533.94      674.70     35.49 o 
   0  13   3      281.45      372.52     44.97 o 
   1  13   3     1619.91     1573.67     59.70 o 
   2  13   3      779.77      756.25     37.39 o 
   3  13   3        0.27      -12.39     29.24 o 
   4  13   3        1.96      -40.78     29.21 o 
   5  13   3      163.31      149.12     37.15 o 
   6  13   3       33.75      -10.71     34.64 o 
   7  13   3      107.31      101.83     38.64 o 
   8  13   3        4.24      -25.71     46.38 o 
   9  13   3      450.11      424.14     73.83 o 
 -11  14   3       13.82       14.72     47.96 o 
 -10  14   3       64.98       56.24     60.06 o 
  -9  14   3      149.86      203.79     39.64 o 
  -8  14   3       92.22       86.21     34.07 o 
  -7  14   3       53.93       46.25     32.80 o 
  -6  14   3       17.01       55.37     38.74 o 
  -5  14   3       17.98       41.19     28.47 o 
  -4  14   3     1293.78     1276.68     51.25 o 
  -3  14   3       75.76       57.64     27.33 o 
  -2  14   3      208.74      155.62     29.58 o 
  -1  14   3       86.26      101.59     27.94 o 
   0  14   3       71.75       43.95     26.07 o 
   1  14   3       30.37       10.90     26.11 o 
   2  14   3        6.87       -0.76     27.33 o 
   3  14   3      287.07      246.76     38.54 o 
   4  14   3      342.68      344.60     43.36 o 
   5  14   3       38.93      105.65     35.47 o 
   6  14   3      143.77      100.92     39.13 o 
   7  14   3        9.60       13.19     38.57 o 
   8  14   3       45.68       78.48     69.61 o 
   9  14   3      145.67       91.43     73.21 o 
 -11  15   3        1.40       15.23     62.80 o 
 -10  15   3        0.15       -3.03     40.49 o 
  -9  15   3        6.90        1.15     36.89 o 
  -8  15   3       49.02       78.07     37.25 o 
  -7  15   3      131.10      146.52     37.37 o 
  -6  15   3      131.84      173.56     46.24 o 
  -5  15   3       75.28       38.48     30.43 o 
  -4  15   3      248.57      276.79     33.54 o 
  -3  15   3       12.91        3.37     27.75 o 
  -2  15   3      166.16      117.86     29.61 o 
  -1  15   3      250.51      299.71     36.46 o 
   0  15   3      308.58      324.99     33.86 o 
   1  15   3      645.85      786.95     42.04 o 
   2  15   3       77.07      146.77     31.38 o 
   3  15   3      469.72      494.36     58.96 o 
   4  15   3       28.77       -4.42     33.07 o 
   5  15   3       23.60       53.64     37.24 o 
   6  15   3       24.83       37.45     40.17 o 
   7  15   3       22.05      -57.85     46.16 o 
   8  15   3       52.53       52.74     51.00 o 
 -10  16   3       44.85       98.21     72.92 o 
  -9  16   3        0.53       11.17     49.42 o 
  -8  16   3      137.57       84.08     39.56 o 
  -7  16   3       14.24        8.19     35.09 o 
  -6  16   3      133.78      210.18     50.20 o 
  -5  16   3       58.23       20.04     33.34 o 
  -4  16   3       30.87      -20.42     29.44 o 
  -3  16   3     1573.12     1542.20     88.18 o 
  -2  16   3        5.93      -22.64     28.60 o 
  -1  16   3     1273.34     1228.55     59.73 o 
   0  16   3       13.93      -38.46     28.51 o 
   1  16   3        0.82       -9.95     29.07 o 
   2  16   3      151.07      125.75     38.44 o 
   3  16   3       51.52       56.70     46.15 o 
   4  16   3      238.10      189.04     46.27 o 
   5  16   3        1.20      -23.33     52.49 o 
   6  16   3        3.02      -10.32     42.48 o 
   7  16   3       28.71      -16.47     48.27 o 
   8  16   3       43.77       20.73     51.36 o 
  -9  17   3        2.31      -73.37     50.24 o 
  -8  17   3      180.14      200.07     67.32 o 
  -7  17   3       12.74       -5.50     92.38 o 
  -6  17   3       72.67       50.54     52.35 o 
  -5  17   3        6.07       14.84     36.10 o 
  -4  17   3      117.01       72.05     33.40 o 
  -3  17   3        3.92       -3.82     31.02 o 
  -2  17   3        0.03      -11.72     30.08 o 
  -1  17   3       22.30      -13.70     29.64 o 
   0  17   3       74.55        2.76     32.12 o 
   1  17   3       93.19       42.37     32.66 o 
   2  17   3       99.96       69.62     40.16 o 
   3  17   3       83.29      109.67     41.15 o 
   4  17   3      258.27      276.40     46.03 o 
   5  17   3       34.11        7.06     41.76 o 
   6  17   3        6.14       -6.96     41.43 o 
   7  17   3        6.26       28.20     49.43 o 
  -8  18   3        9.36       38.24     63.09 o 
  -7  18   3       21.40       -8.99     49.61 o 
  -6  18   3        9.38       51.77     51.87 o 
  -5  18   3       43.72       18.81     50.36 o 
  -4  18   3       21.92      -33.28     39.90 o 
  -3  18   3       14.81       36.76     34.06 o 
  -2  18   3       91.05      111.04     33.91 o 
  -1  18   3      163.24      244.56     43.33 o 
   0  18   3        8.10      -47.34     32.52 o 
   1  18   3       47.74       58.00     49.55 o 
   2  18   3       14.47       79.00     42.13 o 
   3  18   3        5.94       29.35     40.48 o 
   4  18   3        0.64       21.43     44.01 o 
   5  18   3       14.70      -22.37     43.52 o 
   6  18   3        0.13      -63.70     48.66 o 
  -7  19   3        9.57       40.94     55.41 o 
  -6  19   3        1.47       18.26     52.59 o 
  -5  19   3       12.78       32.35     52.13 o 
  -4  19   3       49.23      -23.40     42.78 o 
  -3  19   3        5.77      -16.52     42.73 o 
  -2  19   3       21.23       34.48     43.38 o 
  -1  19   3       36.75       17.27     44.22 o 
   0  19   3       95.85      105.67     52.93 o 
   1  19   3        4.78        8.40     41.61 o 
   2  19   3        0.21      -47.42     41.86 o 
   3  19   3       52.18       34.48     43.53 o 
   4  19   3       23.56        4.92     45.33 o 
  -5  20   3       13.28       21.25     52.76 o 
  -4  20   3       12.28      -40.45     54.18 o 
  -3  20   3       15.29      -39.90     46.69 o 
  -2  20   3        5.09       69.42     48.83 o 
  -1  20   3       57.27       66.09     45.79 o 
   0  20   3        8.98       43.62     47.34 o 
   1  20   3        0.84       69.04     56.54 o 
   2  20   3       31.54        3.58     52.56 o 
   3  20   3        0.91      -25.07     57.24 o 
  -3  21   3        4.26      105.53     69.21 o 
  -2  21   3        4.27       17.17     48.33 o 
  -1  21   3       13.84       79.05     50.72 o 
   0  21   3       92.49       25.13     50.48 o 
 -15   0   4       19.43      -48.83     59.82 o 
 -14   0   4       18.54      -18.58     54.61 o 
 -13   0   4        7.49      -12.48     49.36 o 
 -12   0   4      314.66      403.77     57.82 o 
 -11   0   4     1454.10     1600.81     78.80 o 
 -10   0   4      345.28      401.82     56.61 o 
  -9   0   4      187.80      247.37     39.98 o 
  -8   0   4       12.02       11.14     29.52 o 
  -7   0   4     1848.65     1514.14     57.64 o 
  -6   0   4       36.24        6.81     15.97 o 
  -5   0   4     1982.19     2315.74     46.70 o 
  -4   0   4     4067.69     4262.49     65.97 o 
  -3   0   4      487.28      576.41     25.10 o 
  -2   0   4     2066.35     1955.45     40.49 o 
  -1   0   4    21750.45    21065.67    229.01 o 
   0   0   4     5102.04     4578.37     74.60 o 
   1   0   4     3212.45     3814.55     77.53 o 
   2   0   4     1962.51     1743.36     43.54 o 
   3   0   4     4120.12     3364.04     83.52 o 
   4   0   4     6010.13     5517.34    116.49 o 
   5   0   4     6862.67     6301.55    132.24 o 
   6   0   4     1065.39      835.47     55.88 o 
   7   0   4      256.50      182.50     66.42 o 
   8   0   4      166.02       94.15     47.14 o 
   9   0   4      505.23      474.01     72.47 o 
  10   0   4       46.57       28.73     53.44 o 
  11   0   4      144.37      119.76     85.54 o 
  12   0   4       70.66      -39.75     93.09 o 
 -15   1   4       64.75       48.97     50.94 o 
 -14   1   4       61.07       87.96     41.88 o 
 -13   1   4       31.75      -26.01     35.51 o 
 -12   1   4        1.10      -27.50     32.63 o 
 -11   1   4       19.17        7.33     29.17 o 
 -10   1   4      612.47      569.40     37.77 o 
  -9   1   4       30.23       17.80     23.41 o 
  -8   1   4      670.14      676.89     44.10 o 
  -7   1   4     2453.24     2502.53     42.46 o 
  -6   1   4    12842.51    12263.16    132.05 o 
  -5   1   4     3506.05     2762.99     67.44 o 
  -4   1   4        9.65       26.77     10.06 o 
  -3   1   4     1257.79     1132.33     22.36 o 
  -2   1   4     9374.93     8424.40     75.25 o 
  -1   1   4     9209.27     8611.65     83.96 o 
   0   1   4      486.09      534.77     17.74 o 
   1   1   4      133.46      170.89     11.85 o 
   2   1   4      437.63      473.70     20.00 o 
   3   1   4      179.71      139.44     15.34 o 
   4   1   4      269.50      335.58     27.92 o 
   5   1   4      564.41      605.37     34.12 o 
   6   1   4       18.43       30.59     24.22 o 
   7   1   4       47.57       38.10     26.97 o 
   8   1   4       56.02      111.79     44.52 o 
   9   1   4      432.06      498.90     45.35 o 
  10   1   4      267.20      321.07     52.89 o 
  11   1   4        5.64       43.86     62.08 o 
  12   1   4        7.90      -11.01     63.15 o 
 -15   2   4      114.36       99.96     45.20 o 
 -14   2   4        4.50        8.81     38.90 o 
 -13   2   4       38.53        5.24     36.23 o 
 -12   2   4      311.69      253.75     55.85 o 
 -11   2   4      447.96      452.37     39.07 o 
 -10   2   4     1567.72     1542.39     52.51 o 
  -9   2   4      200.20      187.58     38.71 o 
  -8   2   4       44.23       46.12     21.62 o 
  -7   2   4      370.12      359.04     27.14 o 
  -6   2   4        7.91       65.21     15.46 o 
  -5   2   4        5.32       12.49     10.50 o 
  -4   2   4      489.17      595.18     23.26 o 
  -3   2   4      207.87      238.34     15.50 o 
  -2   2   4      753.78      617.73     19.53 o 
  -1   2   4    11666.19    11481.17    122.56 o 
   0   2   4     6344.92     6187.87     59.42 o 
   1   2   4      209.23      239.69     12.51 o 
   2   2   4      456.76      454.88     20.31 o 
   3   2   4     1706.87     1304.53     47.14 o 
   4   2   4     6969.46     6671.35     78.89 o 
   5   2   4      363.03      349.01     29.87 o 
   6   2   4       63.74       34.38     25.16 o 
   7   2   4      413.56      324.70     34.87 o 
   8   2   4       93.86       28.84     32.10 o 
   9   2   4       85.12       31.23     33.14 o 
  10   2   4       44.84       26.04     62.59 o 
  11   2   4        8.65      -21.45     57.44 o 
  12   2   4        8.57      146.77     68.03 o 
 -15   3   4       15.94        1.59     43.35 o 
 -14   3   4       12.95        0.02     39.54 o 
 -13   3   4        0.48      -20.40     35.80 o 
 -12   3   4      101.15      102.51     35.52 o 
 -11   3   4      129.11      134.09     39.51 o 
 -10   3   4      120.92      116.57     30.60 o 
  -9   3   4       86.46       93.60     33.41 o 
  -8   3   4      109.77      100.45     23.19 o 
  -7   3   4      850.32      814.13     42.50 o 
  -6   3   4      965.15      909.45     27.73 o 
  -5   3   4     6118.85     6596.56     71.78 o 
  -4   3   4       44.43       43.39     11.26 o 
  -3   3   4       96.64      101.62     12.21 o 
  -2   3   4      993.21      874.93     20.53 o 
  -1   3   4     5135.00     5179.14     53.01 o 
   0   3   4      166.29      160.93     17.09 o 
   1   3   4      745.86      770.47     32.31 o 
   2   3   4      692.19      706.42     24.14 o 
   3   3   4       86.19       85.36     16.60 o 
   4   3   4       76.50       91.79     18.62 o 
   5   3   4      107.39      105.96     25.83 o 
   6   3   4       30.18       23.25     24.70 o 
   7   3   4      389.23      372.97     36.13 o 
   8   3   4      114.16      164.62     35.46 o 
   9   3   4      480.55      515.15     45.83 o 
  10   3   4        5.25      -13.02     43.22 o 
  11   3   4        5.10      -35.07     54.19 o 
 -15   4   4       40.94       36.82     46.08 o 
 -14   4   4       13.58       12.23     41.18 o 
 -13   4   4       23.57       17.20     37.11 o 
 -12   4   4       48.47       68.78     34.75 o 
 -11   4   4        0.53       18.89     30.16 o 
 -10   4   4      343.24      308.06     34.09 o 
  -9   4   4      809.98      787.82     54.46 o 
  -8   4   4       63.97      108.02     21.26 o 
  -7   4   4      222.74      259.28     22.14 o 
  -6   4   4      248.74      342.05     17.42 o 
  -5   4   4      331.92      347.80     23.14 o 
  -4   4   4     4910.47     5098.14     55.21 o 
  -3   4   4       90.39      137.40     15.83 o 
  -2   4   4        5.30       16.47     10.29 o 
  -1   4   4      203.29      233.39     16.84 o 
   0   4   4     2327.75     2475.32     33.14 o 
   1   4   4      478.31      510.84     19.73 o 
   2   4   4      105.64      119.32     15.64 o 
   3   4   4        1.33        6.59     15.29 o 
   4   4   4       10.45       20.76     17.82 o 
   5   4   4       59.12       88.92     24.62 o 
   6   4   4      392.34      337.94     32.38 o 
   7   4   4        3.98      -40.28     26.85 o 
   8   4   4      144.10      159.58     35.53 o 
   9   4   4        7.26       42.91     35.94 o 
  10   4   4        2.50      -23.99     42.46 o 
  11   4   4        7.89       25.16     93.08 o 
 -15   5   4        5.74       -5.96     43.81 o 
 -14   5   4       36.44       71.26     44.18 o 
 -13   5   4       12.45       47.76     38.40 o 
 -12   5   4       96.19      117.19     36.69 o 
 -11   5   4      535.42      485.37     52.36 o 
 -10   5   4       55.59       52.05     31.23 o 
  -9   5   4      570.53      621.45     38.07 o 
  -8   5   4      129.46      131.55     22.16 o 
  -7   5   4      743.36      798.98     32.75 o 
  -6   5   4      215.88      263.60     18.22 o 
  -5   5   4      803.86      734.00     24.39 o 
  -4   5   4      523.22      623.90     24.42 o 
  -3   5   4     1813.08     1584.46     28.29 o 
  -2   5   4      823.91      810.43     20.56 o 
  -1   5   4     1063.05     1068.52     27.97 o 
   0   5   4     1534.94     1675.70     26.91 o 
   1   5   4        9.92        1.30     10.60 o 
   2   5   4     2621.25     2850.45     79.55 o 
   3   5   4        2.42        0.54     15.65 o 
   4   5   4       79.85      101.89     23.12 o 
   5   5   4      365.61      523.74     38.13 o 
   6   5   4      443.38      391.82     34.85 o 
   7   5   4      434.10      361.10     37.22 o 
   8   5   4      266.09      270.38     45.80 o 
   9   5   4       30.00       39.70     42.48 o 
  10   5   4       45.67      -78.45     52.30 o 
  11   5   4        4.89       81.01     97.11 o 
 -14   6   4       13.30       38.45     48.35 o 
 -13   6   4       31.67       -6.94     42.63 o 
 -12   6   4      126.17      119.82     42.45 o 
 -11   6   4       17.02       11.66     43.27 o 
 -10   6   4      361.14      308.85     42.86 o 
  -9   6   4       48.44       56.19     30.78 o 
  -8   6   4      106.39      122.07     23.23 o 
  -7   6   4      153.57      151.78     22.04 o 
  -6   6   4      129.09      115.77     19.21 o 
  -5   6   4       40.71       31.70     14.08 o 
  -4   6   4     1702.87     1529.69     32.52 o 
  -3   6   4       12.54       25.74     14.76 o 
  -2   6   4     3993.69     4205.25     48.19 o 
  -1   6   4       33.13       78.19     19.40 o 
   0   6   4     6562.00     6685.32     77.54 o 
   1   6   4        9.75        5.70     10.28 o 
   2   6   4     1072.16     1020.43     28.79 o 
   3   6   4     2736.11     2789.98     58.34 o 
   4   6   4     1000.40     1061.18     53.04 o 
   5   6   4      613.43      687.25     43.85 o 
   6   6   4       51.05       63.42     41.98 o 
   7   6   4      968.22      963.03     72.87 o 
   8   6   4       37.14       27.29     49.31 o 
   9   6   4      120.94      138.47     55.78 o 
  10   6   4        1.44       -6.19     56.57 o 
  11   6   4       11.09       -1.97     63.47 o 
 -14   7   4       13.54      -19.99     39.93 o 
 -13   7   4        4.51       73.99     38.55 o 
 -12   7   4       42.12       60.99     35.24 o 
 -11   7   4       38.32       61.03     33.17 o 
 -10   7   4      150.98      119.35     32.89 o 
  -9   7   4        7.93       -8.33     25.55 o 
  -8   7   4       37.52       41.01     22.76 o 
  -7   7   4     1895.85     1770.76     43.17 o 
  -6   7   4     1156.26     1008.50     38.10 o 
  -5   7   4     6147.50     5880.15     95.44 o 
  -4   7   4      592.85      486.79     24.65 o 
  -3   7   4       50.88       39.56     13.10 o 
  -2   7   4    14154.57    13399.70    292.23 o 
  -1   7   4      435.58      635.04     32.78 o 
   0   7   4     6727.76     7007.65    123.35 o 
   1   7   4      479.34      448.41     23.32 o 
   2   7   4     1689.83     1514.15     44.27 o 
   3   7   4      326.31      386.39     60.14 o 
   4   7   4      606.21      695.10     38.61 o 
   5   7   4       29.44       53.82     27.82 o 
   6   7   4      891.05      928.11     56.77 o 
   7   7   4       24.38       31.79     37.54 o 
   8   7   4      179.67      294.16     48.78 o 
   9   7   4      155.97      159.37     65.92 o 
  10   7   4       25.32        4.14    102.64 o 
  11   7   4        8.29      -14.32     83.27 o 
 -14   8   4       18.17       15.85     50.69 o 
 -13   8   4       58.44       45.89     40.48 o 
 -12   8   4       11.30       18.06     36.16 o 
 -11   8   4      245.62      345.90     39.58 o 
 -10   8   4      390.36      436.03     47.50 o 
  -9   8   4      159.48      223.49     28.03 o 
  -8   8   4       11.66       13.22     22.54 o 
  -7   8   4      543.44      648.47     39.84 o 
  -6   8   4        1.81       24.79     31.95 o 
  -5   8   4      172.92      200.51     25.73 o 
  -4   8   4      312.63      362.30     24.53 o 
  -3   8   4      240.76      310.03     27.93 o 
  -2   8   4        7.99       23.42     16.62 o 
  -1   8   4     7473.70     6894.35     84.83 o 
   0   8   4     1960.48     1718.05     39.42 o 
   1   8   4     2470.48     2432.20     46.83 o 
   2   8   4       28.46        2.36     21.53 o 
   3   8   4     2373.49     2203.21     55.81 o 
   4   8   4     1910.58     1898.30     53.88 o 
   5   8   4     2228.75     2143.42     58.95 o 
   6   8   4       58.28       29.68     35.35 o 
   7   8   4        1.05       15.57     37.62 o 
   8   8   4       33.93       20.45     44.55 o 
   9   8   4       24.92      -32.97     53.95 o 
  10   8   4       38.41       66.58     62.44 o 
  11   8   4       38.47      -32.78    112.71 o 
 -14   9   4       35.83        8.33     43.86 o 
 -13   9   4       24.31       43.58     43.58 o 
 -12   9   4       76.29       28.16     41.69 o 
 -11   9   4        3.29       -1.51     34.82 o 
 -10   9   4       64.95       96.40     35.80 o 
  -9   9   4        6.56      -16.48     24.45 o 
  -8   9   4      544.90      652.54     43.17 o 
  -7   9   4      438.22      456.75     30.14 o 
  -6   9   4     1613.35     1605.58     50.02 o 
  -5   9   4     1799.31     1606.31     47.03 o 
  -4   9   4      381.94      320.47     25.06 o 
  -3   9   4     1581.02     1635.30     51.99 o 
  -2   9   4      974.70     1007.93     53.98 o 
  -1   9   4     2674.51     2609.40     49.88 o 
   0   9   4     2381.42     2302.79     46.32 o 
   1   9   4       23.47       49.44     19.42 o 
   2   9   4      277.78      251.54     28.76 o 
   3   9   4       27.58       20.92     25.94 o 
   4   9   4       39.19       73.33     29.87 o 
   5   9   4        4.96       36.74     29.88 o 
   6   9   4        0.71       18.05     30.87 o 
   7   9   4        1.71       -2.58     41.32 o 
   8   9   4      290.19      421.55     56.01 o 
   9   9   4       40.59       46.46     56.90 o 
  10   9   4       84.95       65.34     64.21 o 
 -13  10   4        1.10       47.87     42.37 o 
 -12  10   4      122.67      103.25     40.99 o 
 -11  10   4      133.51      152.83     39.06 o 
 -10  10   4      205.35      255.35     37.59 o 
  -9  10   4       29.31       52.96     28.08 o 
  -8  10   4       22.52        8.67     24.82 o 
  -7  10   4       12.45       16.75     23.20 o 
  -6  10   4       95.48       89.84     27.23 o 
  -5  10   4        4.23      -13.35     20.07 o 
  -4  10   4        1.00        2.77     19.71 o 
  -3  10   4      283.22      308.01     25.53 o 
  -2  10   4      250.92      237.95     24.64 o 
  -1  10   4      380.56      354.04     36.41 o 
   0  10   4     1359.76     1120.62     43.92 o 
   1  10   4       13.92        6.55     27.07 o 
   2  10   4      144.66      128.21     28.74 o 
   3  10   4      602.58      592.26     39.54 o 
   4  10   4      749.08      698.45     43.69 o 
   5  10   4      146.96      117.77     32.56 o 
   6  10   4      195.32      174.64     36.16 o 
   7  10   4        5.04       72.36     42.51 o 
   8  10   4       53.82       78.02     45.96 o 
   9  10   4        1.77      -61.17     57.58 o 
  10  10   4       33.92        3.08     60.13 o 
 -13  11   4       29.05       85.73     45.67 o 
 -12  11   4        1.58      -35.23     36.46 o 
 -11  11   4       79.31       49.98     44.69 o 
 -10  11   4       53.96       67.77     35.75 o 
  -9  11   4       46.90       61.31     31.57 o 
  -8  11   4       84.14       71.47     32.09 o 
  -7  11   4      495.98      580.32     40.58 o 
  -6  11   4      825.69      955.12     46.34 o 
  -5  11   4      830.92      845.56     53.89 o 
  -4  11   4      533.63      435.29     29.67 o 
  -3  11   4        9.30       -5.44     26.05 o 
  -2  11   4      142.91      184.95     24.62 o 
  -1  11   4      207.06      287.71     26.59 o 
   0  11   4      868.18      880.25     36.65 o 
   1  11   4      656.81      720.69     35.35 o 
   2  11   4      213.85      251.56     34.10 o 
   3  11   4      140.29      191.17     33.73 o 
   4  11   4       60.21       49.69     31.85 o 
   5  11   4       32.41      105.22     34.56 o 
   6  11   4       70.79       67.38     40.09 o 
   7  11   4      109.57      153.67     48.04 o 
   8  11   4       49.79      -37.16     54.96 o 
   9  11   4       63.94       11.88     64.93 o 
 -12  12   4        0.92       22.92     49.24 o 
 -11  12   4       83.89       62.55     48.19 o 
 -10  12   4      192.81      229.37     45.66 o 
  -9  12   4        3.80       12.37     33.46 o 
  -8  12   4      122.60       73.89     32.63 o 
  -7  12   4      131.31       68.90     31.54 o 
  -6  12   4       25.73       12.91     28.90 o 
  -5  12   4      667.24      713.60     44.18 o 
  -4  12   4      350.29      348.45     30.37 o 
  -3  12   4      760.78      768.99     36.48 o 
  -2  12   4        8.27       15.54     22.82 o 
  -1  12   4       60.32       43.95     23.32 o 
   0  12   4      360.05      400.63     50.53 o 
   1  12   4        0.43        3.75     24.78 o 
   2  12   4       45.61       13.63     29.62 o 
   3  12   4       21.99       -8.08     29.71 o 
   4  12   4        1.31       15.06     40.82 o 
   5  12   4      113.15      127.14     37.97 o 
   6  12   4       97.22      122.87     38.66 o 
   7  12   4       30.61      106.38     47.45 o 
   8  12   4      112.97       44.25    124.54 o 
   9  12   4        2.50       45.00    101.89 o 
 -12  13   4       15.16       13.33     50.88 o 
 -11  13   4       88.69       51.37     44.41 o 
 -10  13   4       28.40       57.16     64.80 o 
  -9  13   4      388.49      422.31     44.35 o 
  -8  13   4       13.99       41.59     33.94 o 
  -7  13   4        2.55      -34.57     30.64 o 
  -6  13   4       88.03      110.56     32.03 o 
  -5  13   4        0.30      -10.52     25.42 o 
  -4  13   4       24.77       31.14     26.17 o 
  -3  13   4      951.02      829.52     45.31 o 
  -2  13   4        3.72      -21.17     23.62 o 
  -1  13   4      998.84      839.30     51.66 o 
   0  13   4      823.60      932.91     42.16 o 
   1  13   4     1122.26     1248.67     53.92 o 
   2  13   4      495.83      576.04     43.42 o 
   3  13   4      423.59      441.65     42.50 o 
   4  13   4       44.65       52.56     34.16 o 
   5  13   4      314.51      352.28     61.88 o 
   6  13   4        8.01      -26.92     37.83 o 
   7  13   4        0.29      -26.80     45.41 o 
   8  13   4       38.61       70.06     63.18 o 
   9  13   4        5.71      -19.63     63.97 o 
 -11  14   4       19.47       25.80     47.41 o 
 -10  14   4        7.01      -29.44     37.46 o 
  -9  14   4       14.00       47.23     37.76 o 
  -8  14   4      281.40      276.50     40.50 o 
  -7  14   4       86.73       56.79     34.76 o 
  -6  14   4       22.07      -24.35     31.48 o 
  -5  14   4      124.21      146.26     34.26 o 
  -4  14   4      239.46      302.83     33.01 o 
  -3  14   4      251.58      272.02     32.95 o 
  -2  14   4        0.16       -4.06     26.46 o 
  -1  14   4      322.39      405.83     34.85 o 
   0  14   4      160.27      166.09     30.24 o 
   1  14   4       18.85      -19.86     31.25 o 
   2  14   4      140.16      141.14     35.70 o 
   3  14   4      180.17      145.40     37.99 o 
   4  14   4      131.87      114.32     36.34 o 
   5  14   4        0.13        2.03     38.91 o 
   6  14   4       78.73       86.68     43.21 o 
   7  14   4       30.68       40.32     42.54 o 
   8  14   4       79.88       55.78     64.22 o 
 -11  15   4        0.60       33.31     51.17 o 
 -10  15   4       98.06       32.66     52.15 o 
  -9  15   4       41.64       47.58     40.63 o 
  -8  15   4       47.58       22.14     35.32 o 
  -7  15   4        2.00       23.96     36.26 o 
  -6  15   4      519.23      443.06     47.29 o 
  -5  15   4      158.97      196.95     36.79 o 
  -4  15   4        0.29      -27.86     28.85 o 
  -3  15   4      122.53      110.11     31.60 o 
  -2  15   4       13.60       37.06     29.51 o 
  -1  15   4      521.82      537.71     41.74 o 
   0  15   4        2.13        8.02     29.25 o 
   1  15   4       12.46      124.73     35.69 o 
   2  15   4        3.01        5.50     35.36 o 
   3  15   4        3.27      -16.41     34.74 o 
   4  15   4       32.33       16.45     36.44 o 
   5  15   4        9.46       -0.87     39.48 o 
   6  15   4        4.10       14.51     58.75 o 
   7  15   4       17.09       33.67     45.16 o 
 -10  16   4        1.35      -18.47     42.81 o 
  -9  16   4       39.25       49.53     41.74 o 
  -8  16   4       24.35       19.66     39.32 o 
  -7  16   4       50.41       88.44     39.38 o 
  -6  16   4        1.45        9.44     37.20 o 
  -5  16   4       67.81       70.06     37.57 o 
  -4  16   4       15.11        8.62     30.54 o 
  -3  16   4       71.46       96.08     33.35 o 
  -2  16   4       41.88       67.23     31.97 o 
  -1  16   4      144.31      169.51     34.69 o 
   0  16   4       20.46       -2.75     31.22 o 
   1  16   4       27.14       38.61     39.91 o 
   2  16   4        7.35      -48.79     32.53 o 
   3  16   4        1.75      -23.88     38.32 o 
   4  16   4       62.75       37.15     38.57 o 
   5  16   4       19.11       45.39     43.47 o 
   6  16   4        0.16      -19.37     42.57 o 
  -9  17   4       26.81       47.21     44.79 o 
  -8  17   4        1.34      -14.39     41.89 o 
  -7  17   4       25.90       60.79     39.03 o 
  -6  17   4       47.20       41.56     39.62 o 
  -5  17   4      136.30      135.21     40.83 o 
  -4  17   4      112.20       94.66     35.45 o 
  -3  17   4      133.30      166.14     36.50 o 
  -2  17   4        6.84       31.61     32.32 o 
  -1  17   4      142.64      171.34     37.65 o 
   0  17   4       32.86      -12.30     37.31 o 
   1  17   4        9.70        6.88     46.33 o 
   2  17   4        3.10      -46.19     38.31 o 
   3  17   4      109.36       67.61     41.56 o 
   4  17   4        0.17       -9.22     43.77 o 
   5  17   4        0.47      -40.08     41.95 o 
   6  17   4       10.81      -44.29     45.39 o 
  -8  18   4       23.54       30.45     55.66 o 
  -7  18   4        5.85       55.01     51.42 o 
  -6  18   4        2.45       61.44     52.24 o 
  -5  18   4       22.09       36.34     41.38 o 
  -4  18   4        1.85       17.54     34.70 o 
  -3  18   4       13.95       10.63     34.50 o 
  -2  18   4       35.43       11.46     34.78 o 
  -1  18   4        3.36      -22.75     34.94 o 
   0  18   4        9.32       29.49     40.80 o 
   1  18   4       27.13      -34.04     39.03 o 
   2  18   4       44.35       54.03     43.02 o 
   3  18   4        1.38      -17.29     41.78 o 
   4  18   4       66.60       -0.42     42.24 o 
  -7  19   4       25.73       42.67     56.59 o 
  -6  19   4        0.11      -74.44     51.96 o 
  -5  19   4       34.19        8.41     54.14 o 
  -4  19   4        3.61       19.04     40.07 o 
  -3  19   4       42.00      -20.12     37.66 o 
  -2  19   4        4.92       27.50     37.04 o 
  -1  19   4       31.54       24.29     38.15 o 
   0  19   4       72.27      122.59     59.63 o 
   1  19   4       69.18       57.61     43.21 o 
   2  19   4       18.30       61.39     43.72 o 
   3  19   4        0.47       -5.70     54.01 o 
  -4  20   4       61.56       82.29     63.27 o 
  -3  20   4       35.96       23.51     45.66 o 
  -2  20   4        0.18      -45.25     45.32 o 
  -1  20   4        0.43      -34.67     43.08 o 
   0  20   4        0.10      -24.23     45.05 o 
   1  20   4        0.09       10.87     46.03 o 
 -15   1   5        3.86      -14.71     44.94 o 
 -14   1   5       15.39      -22.40     39.11 o 
 -13   1   5       54.59       18.52     38.87 o 
 -12   1   5      571.69      517.83     45.19 o 
 -11   1   5      561.26      550.58     41.48 o 
 -10   1   5      424.61      348.97     34.93 o 
  -9   1   5      225.84      199.74     29.24 o 
  -8   1   5      342.65      368.98     29.64 o 
  -7   1   5     1265.89     1106.86     44.04 o 
  -6   1   5      159.51      218.57     21.25 o 
  -5   1   5      588.50      667.69     23.99 o 
  -4   1   5     3282.52     3381.46     48.78 o 
  -3   1   5      293.20      279.09     16.31 o 
  -2   1   5      194.09      272.97     16.19 o 
  -1   1   5      497.22      491.31     29.35 o 
   0   1   5     2168.52     2296.73     47.54 o 
   1   1   5        0.12        8.02     11.78 o 
   2   1   5       63.62       46.81     16.00 o 
   3   1   5      426.85      437.67     30.13 o 
   4   1   5        2.06       27.04     23.34 o 
   5   1   5        1.25      -35.35     23.57 o 
   6   1   5       53.53       33.55     28.77 o 
   7   1   5      351.75      398.01     54.19 o 
   8   1   5       26.33        4.16     33.71 o 
   9   1   5       44.39       33.90     36.55 o 
  10   1   5       30.99      -34.67     38.70 o 
  11   1   5       19.05      -92.05     61.37 o 
 -15   2   5        0.34        2.84     46.18 o 
 -14   2   5        0.28      -57.90     38.60 o 
 -13   2   5       15.11      -24.82     37.57 o 
 -12   2   5       70.45       58.44     36.75 o 
 -11   2   5      161.51      147.68     35.00 o 
 -10   2   5      312.58      302.02     33.41 o 
  -9   2   5        2.03       11.20     24.64 o 
  -8   2   5       86.35       88.65     24.07 o 
  -7   2   5      240.07      307.35     22.26 o 
  -6   2   5     1018.21      917.19     25.25 o 
  -5   2   5     1242.92     1377.92     28.80 o 
  -4   2   5      455.76      581.39     20.92 o 
  -3   2   5     5267.70     4834.28     54.21 o 
  -2   2   5     7940.44     8028.91     76.79 o 
  -1   2   5     4259.58     4401.88     50.40 o 
   0   2   5      451.28      426.58     21.46 o 
   1   2   5      272.32      212.65     15.09 o 
   2   2   5     6498.93     6303.90     75.80 o 
   3   2   5      795.68      856.17     46.15 o 
   4   2   5      484.00      461.17     35.96 o 
   5   2   5       12.62      -15.94     24.78 o 
   6   2   5       25.90       30.38     29.71 o 
   7   2   5      214.90      159.21     35.62 o 
   8   2   5       60.04       72.78     51.04 o 
   9   2   5       44.54      -13.18     36.05 o 
  10   2   5       36.20       39.57     41.18 o 
  11   2   5       51.78       81.01     88.56 o 
 -15   3   5        2.57      -26.18     45.48 o 
 -14   3   5       13.24      -51.40     37.78 o 
 -13   3   5       66.86       35.58     37.64 o 
 -12   3   5       10.58      -22.28     33.05 o 
 -11   3   5       35.75       26.91     30.96 o 
 -10   3   5        1.47      -15.10     26.55 o 
  -9   3   5      738.32      838.35     41.63 o 
  -8   3   5     1078.31     1067.83     42.10 o 
  -7   3   5     2257.32     2113.50     46.96 o 
  -6   3   5     1015.35      907.18     25.59 o 
  -5   3   5      118.83      145.26     15.43 o 
  -4   3   5     3120.22     3250.00     44.02 o 
  -3   3   5     5803.25     5537.68     74.96 o 
  -2   3   5      887.58      954.89     29.16 o 
  -1   3   5      249.59      296.76     16.49 o 
   0   3   5       77.82       77.28     12.75 o 
   1   3   5      466.11      514.36     21.80 o 
   2   3   5      589.97      569.94     25.44 o 
   3   3   5      766.72      849.94     40.41 o 
   4   3   5      960.34     1130.08     59.65 o 
   5   3   5       21.87       37.98     25.91 o 
   6   3   5       45.99        2.78     27.82 o 
   7   3   5      894.14     1045.37     51.60 o 
   8   3   5      124.06      154.52     38.31 o 
   9   3   5      257.63      233.51     49.17 o 
  10   3   5       19.05       93.85     85.03 o 
  11   3   5        1.29      -24.65     93.08 o 
 -15   4   5        9.09      -11.54     44.93 o 
 -14   4   5       27.11      -20.33     39.79 o 
 -13   4   5      352.29      414.50     46.63 o 
 -12   4   5      281.87      342.28     42.28 o 
 -11   4   5      610.24      658.21     44.62 o 
 -10   4   5      100.47      111.14     31.12 o 
  -9   4   5      118.56      121.71     28.18 o 
  -8   4   5      155.93      175.90     26.76 o 
  -7   4   5      239.46      303.04     30.45 o 
  -6   4   5      560.98      527.01     23.63 o 
  -5   4   5       10.36       -2.82     13.73 o 
  -4   4   5     1216.40     1257.86     27.97 o 
  -3   4   5     3474.01     3073.60     59.23 o 
  -2   4   5    12720.66    12072.30    106.40 o 
  -1   4   5      995.97      894.08     24.71 o 
   0   4   5      621.27      830.69     22.93 o 
   1   4   5     2073.74     1800.80     74.04 o 
   2   4   5     5667.98     5454.98     70.71 o 
   3   4   5     2638.88     2547.62     51.86 o 
   4   4   5       28.19       65.59     24.40 o 
   5   4   5       24.46        9.13     25.33 o 
   6   4   5      118.12       92.79     36.96 o 
   7   4   5       53.39       26.09     38.28 o 
   8   4   5        3.60      -63.14     50.34 o 
   9   4   5       43.73       29.66     44.18 o 
  10   4   5        3.58      -55.58     98.62 o 
 -15   5   5        3.17      -37.28     45.30 o 
 -14   5   5        9.84       35.81     42.29 o 
 -13   5   5       73.53       39.67     38.56 o 
 -12   5   5      291.05      265.41     46.92 o 
 -11   5   5      206.74      218.57     36.81 o 
 -10   5   5       25.25       56.32     29.56 o 
  -9   5   5      654.30      668.11     49.18 o 
  -8   5   5     2685.07     2570.71     80.01 o 
  -7   5   5     3110.03     2921.85     57.75 o 
  -6   5   5      217.90      151.78     24.70 o 
  -5   5   5      114.04      183.53     22.75 o 
  -4   5   5      391.36      370.80     21.19 o 
  -3   5   5      459.11      454.35     20.80 o 
  -2   5   5     2185.48     2180.13     34.48 o 
  -1   5   5      659.38      628.95     20.66 o 
   0   5   5      469.37      512.01     22.34 o 
   1   5   5       90.18       97.28     32.39 o 
   2   5   5      426.61      463.69     31.31 o 
   3   5   5      948.54      932.41     40.21 o 
   4   5   5      714.37      688.03     46.09 o 
   5   5   5       89.85       84.68     34.85 o 
   6   5   5      272.34      330.35     46.67 o 
   7   5   5      384.81      499.96     53.17 o 
   8   5   5      211.29      274.95     48.98 o 
   9   5   5      148.98      119.37     68.22 o 
  10   5   5        5.73      -81.93     55.73 o 
 -14   6   5        5.69      -62.64     45.42 o 
 -13   6   5       64.96      120.61     47.41 o 
 -12   6   5      105.54      117.42     43.52 o 
 -11   6   5        7.43       18.43     40.01 o 
 -10   6   5       12.42       12.27     33.77 o 
  -9   6   5       26.58        7.82     30.80 o 
  -8   6   5      341.22      332.35     27.93 o 
  -7   6   5       57.73       48.19     20.81 o 
  -6   6   5       26.34       22.71     18.34 o 
  -5   6   5      124.04      114.78     16.73 o 
  -4   6   5     2233.27     2260.71     71.49 o 
  -3   6   5     1449.69     1425.66     29.98 o 
  -2   6   5      885.79      853.28     37.20 o 
  -1   6   5      661.37      666.87     27.50 o 
   0   6   5       67.34       80.79     20.71 o 
   1   6   5      958.45      844.76     38.66 o 
   2   6   5      800.36      623.90     36.77 o 
   3   6   5     1865.24     1566.13     54.36 o 
   4   6   5       96.89       52.74     33.77 o 
   5   6   5      297.14      289.50     43.15 o 
   6   6   5       13.05        7.98     46.12 o 
   7   6   5       11.69       18.99     40.42 o 
   8   6   5        8.82      -78.36     64.66 o 
   9   6   5       27.03       40.70     61.18 o 
  10   6   5        6.67       28.35     63.30 o 
 -14   7   5       11.92       22.37     43.17 o 
 -13   7   5       58.69      -14.84     38.67 o 
 -12   7   5       16.53       66.89     38.26 o 
 -11   7   5        5.70       70.73     34.04 o 
 -10   7   5        0.53      -25.70     28.95 o 
  -9   7   5      250.57      276.08     33.10 o 
  -8   7   5      380.26      453.64     42.60 o 
  -7   7   5      568.69      663.45     32.77 o 
  -6   7   5      107.84      159.47     25.81 o 
  -5   7   5      359.90      388.65     22.35 o 
  -4   7   5       13.45       32.30     17.44 o 
  -3   7   5       88.27       92.08     19.14 o 
  -2   7   5     1272.54     1330.64     51.20 o 
  -1   7   5       21.75       -7.76     16.84 o 
   0   7   5     3043.63     3380.91     55.08 o 
   1   7   5      161.87      185.24     27.00 o 
   2   7   5        1.52        7.32     25.04 o 
   3   7   5       39.13       28.11     26.66 o 
   4   7   5       25.29        6.29     27.18 o 
   5   7   5      571.07      556.12     60.61 o 
   6   7   5       22.29      -16.84     38.74 o 
   7   7   5      194.47      129.78     46.22 o 
   8   7   5       93.73      112.69     48.66 o 
   9   7   5        1.02       43.90     51.30 o 
  10   7   5        8.42       16.11     67.93 o 
 -14   8   5       24.25      -15.26     40.93 o 
 -13   8   5        6.35      -32.68     37.45 o 
 -12   8   5        1.83      -18.83     35.37 o 
 -11   8   5      136.43      203.59     38.38 o 
 -10   8   5       21.10       78.08     35.59 o 
  -9   8   5       77.40       83.24     30.44 o 
  -8   8   5       31.99       -1.40     23.64 o 
  -7   8   5      229.28      305.82     27.57 o 
  -6   8   5        8.37       14.39     19.97 o 
  -5   8   5       90.81      112.66     23.34 o 
  -4   8   5        2.71        7.23     18.73 o 
  -3   8   5        5.71       12.22     19.03 o 
  -2   8   5      150.29      161.80     21.80 o 
  -1   8   5      174.38      155.39     21.55 o 
   0   8   5       56.64       42.39     19.78 o 
   1   8   5      695.08      694.44     37.40 o 
   2   8   5       35.63      -26.33     25.16 o 
   3   8   5        0.79      -21.96     26.30 o 
   4   8   5      108.92      116.12     31.14 o 
   5   8   5      425.75      512.80     54.92 o 
   6   8   5        3.27       -7.39     40.58 o 
   7   8   5       38.20        5.62     42.79 o 
   8   8   5       27.04       48.23     47.87 o 
   9   8   5        8.12      -68.18     60.53 o 
  10   8   5        1.42       40.58     68.84 o 
 -14   9   5        9.57      -50.19     47.79 o 
 -13   9   5        3.26      -10.02     45.32 o 
 -12   9   5       13.23       25.93     37.35 o 
 -11   9   5       68.38       72.10     35.77 o 
 -10   9   5       11.12        6.23     32.70 o 
  -9   9   5      105.67       97.13     31.88 o 
  -8   9   5      119.80       62.97     29.82 o 
  -7   9   5      117.13      101.77     36.43 o 
  -6   9   5      271.25      312.04     33.76 o 
  -5   9   5      479.12      453.29     29.62 o 
  -4   9   5      856.69      754.51     43.24 o 
  -3   9   5       21.01       32.96     20.70 o 
  -2   9   5      241.15      273.42     27.34 o 
  -1   9   5      178.00      173.96     23.42 o 
   0   9   5     1656.84     1626.62     43.43 o 
   1   9   5        8.19       -6.91     24.41 o 
   2   9   5       96.14       72.66     28.77 o 
   3   9   5       14.57       11.97     29.60 o 
   4   9   5       45.62       16.63     29.92 o 
   5   9   5       29.72       34.41     37.20 o 
   6   9   5       17.72       39.49     42.34 o 
   7   9   5        1.07        7.14     43.78 o 
   8   9   5        4.48      -30.09     46.83 o 
   9   9   5        0.29       -5.71     73.21 o 
 -13  10   5        1.13      -12.88     42.95 o 
 -12  10   5        0.41       52.96     40.12 o 
 -11  10   5       23.50       22.67     41.88 o 
 -10  10   5      265.91      209.45     44.65 o 
  -9  10   5        1.40        0.75     31.23 o 
  -8  10   5       57.20      -33.72     29.73 o 
  -7  10   5      844.56      887.69     81.07 o 
  -6  10   5      830.79      836.33     43.27 o 
  -5  10   5      906.90      972.64     38.32 o 
  -4  10   5     1122.38      997.01     84.58 o 
  -3  10   5      293.15      261.16     27.03 o 
  -2  10   5     1442.93     1265.73     42.26 o 
  -1  10   5      936.29      959.51     39.20 o 
   0  10   5       65.04       75.98     27.63 o 
   1  10   5      599.66      613.97     40.72 o 
   2  10   5      274.49      359.47     37.33 o 
   3  10   5      247.35      245.93     39.98 o 
   4  10   5        5.89        0.04     30.51 o 
   5  10   5      166.21      181.82     45.15 o 
   6  10   5       71.03      133.29     45.35 o 
   7  10   5        7.76       20.21     46.78 o 
   8  10   5       24.45       65.70     49.71 o 
   9  10   5        0.06       19.27     64.29 o 
 -13  11   5        6.36      -22.28     71.31 o 
 -12  11   5       31.35       14.11     48.89 o 
 -11  11   5       64.30       45.48     46.11 o 
 -10  11   5       12.57       -5.44     43.43 o 
  -9  11   5       28.14      -14.55     32.79 o 
  -8  11   5      484.51      525.64     82.30 o 
  -7  11   5      711.54      759.26     55.68 o 
  -6  11   5      145.07      198.09     36.68 o 
  -5  11   5      732.94      829.81     43.42 o 
  -4  11   5      109.54      132.46     28.59 o 
  -3  11   5     1852.46     1911.84     49.12 o 
  -2  11   5        0.62       19.29     23.44 o 
  -1  11   5       26.96       28.87     22.93 o 
   0  11   5      492.73      545.28     40.24 o 
   1  11   5       72.70       80.06     30.02 o 
   2  11   5       38.03       11.41     29.73 o 
   3  11   5       39.77        7.46     31.30 o 
   4  11   5      111.18      154.64     36.87 o 
   5  11   5       79.94       -1.88     35.30 o 
   6  11   5       69.56       44.75     44.30 o 
   7  11   5       40.80       47.79     49.80 o 
   8  11   5       61.06       68.56     53.95 o 
 -12  12   5        7.84       22.10     48.24 o 
 -11  12   5       39.19       59.19     48.26 o 
 -10  12   5        8.60      -23.92     43.59 o 
  -9  12   5       61.87       40.15     36.73 o 
  -8  12   5        1.64      -10.01     32.05 o 
  -7  12   5       71.80      177.99     76.53 o 
  -6  12   5       95.90      110.89     32.75 o 
  -5  12   5       12.77       15.99     29.22 o 
  -4  12   5      498.88      496.01     34.63 o 
  -3  12   5     2176.44     2021.93     52.58 o 
  -2  12   5       45.66       11.32     28.96 o 
  -1  12   5      462.72      423.26     33.41 o 
   0  12   5       51.91        7.92     30.89 o 
   1  12   5      232.12      299.39     49.03 o 
   2  12   5      867.12      891.09     53.60 o 
   3  12   5      125.93      156.44     37.14 o 
   4  12   5      215.87      244.40     41.17 o 
   5  12   5        1.86       -6.40     37.15 o 
   6  12   5       98.44       77.47     49.75 o 
   7  12   5        0.38      -55.44     48.85 o 
   8  12   5       30.86       -1.45     54.22 o 
 -12  13   5       55.56      145.68     55.43 o 
 -11  13   5       14.85       47.62     47.12 o 
 -10  13   5        3.91       29.34     44.23 o 
  -9  13   5        8.91        2.03     35.14 o 
  -8  13   5      121.12      177.47     39.56 o 
  -7  13   5      418.30      502.22     53.84 o 
  -6  13   5      186.91      196.19     37.11 o 
  -5  13   5      316.99      215.02     36.16 o 
  -4  13   5      296.96      351.38     33.83 o 
  -3  13   5       52.46       86.34     27.61 o 
  -2  13   5      478.78      463.02     36.13 o 
  -1  13   5      134.48       84.33     28.76 o 
   0  13   5       15.48       -0.01     30.27 o 
   1  13   5       81.23       53.31     33.48 o 
   2  13   5       98.39       75.86     34.81 o 
   3  13   5        1.05       28.69     45.03 o 
   4  13   5      149.84      123.04     42.85 o 
   5  13   5        0.30      -54.92     36.61 o 
   6  13   5       36.06      -15.15     48.30 o 
   7  13   5       87.83      114.88     55.24 o 
 -11  14   5       11.79       25.48     50.33 o 
 -10  14   5        5.67       -5.64     44.97 o 
  -9  14   5        0.08       13.67     37.59 o 
  -8  14   5        1.69       -8.46     35.95 o 
  -7  14   5       11.62       29.90     44.34 o 
  -6  14   5        0.73      -13.88     34.14 o 
  -5  14   5      104.41       86.91     34.92 o 
  -4  14   5      109.28      129.28     31.86 o 
  -3  14   5       13.52       23.68     29.09 o 
  -2  14   5      102.40       60.72     29.77 o 
  -1  14   5      164.81      132.04     31.72 o 
   0  14   5        6.19      -22.55     32.86 o 
   1  14   5      216.99      261.43     39.01 o 
   2  14   5       38.13       83.17     36.23 o 
   3  14   5       84.19       58.47     38.06 o 
   4  14   5        2.30      -25.80     38.37 o 
   5  14   5        2.79       -4.42     41.11 o 
   6  14   5        0.03       58.56     51.01 o 
   7  14   5        8.80        8.31     55.58 o 
 -10  15   5        2.27       46.75     74.13 o 
  -9  15   5       23.71       32.60     41.21 o 
  -8  15   5       17.39        4.74     41.83 o 
  -7  15   5       41.13       35.49     45.36 o 
  -6  15   5       81.05       67.16     39.20 o 
  -5  15   5       21.05      -49.59     33.06 o 
  -4  15   5       70.93       28.10     30.84 o 
  -3  15   5        5.89       52.46     40.92 o 
  -2  15   5      241.10      305.40     36.80 o 
  -1  15   5      132.98      145.38     37.79 o 
   0  15   5      104.78      129.93     37.86 o 
   1  15   5      156.59      155.91     39.48 o 
   2  15   5       36.41       14.60     37.80 o 
   3  15   5        0.28       18.81     37.99 o 
   4  15   5        3.34       16.15     40.74 o 
   5  15   5       33.24       26.22     41.58 o 
   6  15   5       23.05       44.21     55.16 o 
 -10  16   5       18.94       74.81     65.31 o 
  -9  16   5       78.94      116.00     44.05 o 
  -8  16   5        1.45       22.96     40.13 o 
  -7  16   5       24.41       -2.53     46.06 o 
  -6  16   5      106.67      137.46     40.94 o 
  -5  16   5       25.41       44.34     38.21 o 
  -4  16   5      107.79      132.81     35.12 o 
  -3  16   5       25.55      -29.29     31.63 o 
  -2  16   5        2.46       -4.21     32.67 o 
  -1  16   5       23.11       15.27     37.32 o 
   0  16   5       35.29      -12.24     37.49 o 
   1  16   5       71.02       71.78     39.88 o 
   2  16   5        2.05      -27.63     37.83 o 
   3  16   5       64.55       95.19     56.65 o 
   4  16   5       52.54       44.02     58.46 o 
   5  16   5      149.27      116.66     53.67 o 
  -8  17   5        1.83       -6.09     42.81 o 
  -7  17   5        3.70      -41.93     50.20 o 
  -6  17   5       28.40       28.84     40.35 o 
  -5  17   5       13.26       23.01     40.52 o 
  -4  17   5      113.77      143.93     40.26 o 
  -3  17   5        7.82      -32.65     33.17 o 
  -2  17   5        4.26       20.35     42.29 o 
  -1  17   5      201.31      205.91     51.42 o 
   0  17   5       50.08       22.82     40.80 o 
   1  17   5        8.59       72.39     43.37 o 
   2  17   5       29.19        4.70     43.63 o 
   3  17   5      185.93      125.19     47.16 o 
   4  17   5       11.99      -66.75     44.50 o 
  -7  18   5        0.83      -26.45     52.48 o 
  -6  18   5       47.84       38.94     49.82 o 
  -5  18   5        7.79       -8.72     40.79 o 
  -4  18   5       36.28       44.78     47.28 o 
  -3  18   5       33.09       59.37     37.83 o 
  -2  18   5       25.50       -0.82     37.04 o 
  -1  18   5       12.78      -17.10     40.96 o 
   0  18   5        6.27      -55.76     39.54 o 
   1  18   5       66.83      -10.13     43.61 o 
   2  18   5       11.92      -31.71     43.23 o 
   3  18   5       34.24       64.74     70.37 o 
  -5  19   5       14.94      -32.78     42.95 o 
  -4  19   5        0.90       13.49     44.44 o 
  -3  19   5      120.02       60.34     40.76 o 
  -2  19   5        8.71       38.27     45.78 o 
  -1  19   5        5.79      -17.60     43.70 o 
   0  19   5       52.19      160.55     52.51 o 
   1  19   5       39.13       28.26     60.71 o 
 -15   0   6       78.76        2.74     63.45 o 
 -14   0   6        2.24        7.66     61.24 o 
 -13   0   6        0.21       36.07     52.44 o 
 -12   0   6        0.07        1.96     71.70 o 
 -11   0   6       10.55       14.30     43.91 o 
 -10   0   6      362.20      327.45     51.23 o 
  -9   0   6     2320.11     2200.23     83.68 o 
  -8   0   6      599.39      578.74     54.61 o 
  -7   0   6      374.42      390.15     43.85 o 
  -6   0   6     1688.87     1928.09     60.43 o 
  -5   0   6      655.97      716.66     44.47 o 
  -4   0   6    10897.34    10233.71    137.04 o 
  -3   0   6     2476.79     2291.28     54.37 o 
  -2   0   6      733.33      769.92     45.37 o 
  -1   0   6       57.63      101.44     28.53 o 
   0   0   6     7642.32     6970.49    102.67 o 
   1   0   6     1817.95     1776.72     66.54 o 
   2   0   6      647.36      660.84     49.72 o 
   3   0   6      203.91      179.48     86.55 o 
   4   0   6       28.24      -21.88     35.89 o 
   5   0   6       80.33       16.10     41.06 o 
   6   0   6      256.11      337.05     58.74 o 
   7   0   6      205.31      306.73     57.36 o 
   8   0   6        4.88      -26.45     54.19 o 
   9   0   6       29.81        2.03     99.37 o 
  10   0   6       53.79       91.55     66.79 o 
 -15   1   6       17.89        1.12     45.47 o 
 -14   1   6       78.63       66.10     41.72 o 
 -13   1   6       43.23       60.26     39.86 o 
 -12   1   6      116.47      166.38     38.50 o 
 -11   1   6      379.98      402.48     54.04 o 
 -10   1   6     1095.34     1124.72     49.65 o 
  -9   1   6      903.72     1019.88     44.94 o 
  -8   1   6      327.18      348.20     31.43 o 
  -7   1   6        0.04      -13.17     25.66 o 
  -6   1   6      876.02      913.44     27.58 o 
  -5   1   6      902.09      857.36     29.42 o 
  -4   1   6       61.63      129.76     22.22 o 
  -3   1   6        5.72        4.44     13.99 o 
  -2   1   6      253.81      222.07     19.06 o 
  -1   1   6      259.51      253.89     18.15 o 
   0   1   6      566.05      525.37     22.58 o 
   1   1   6      534.63      460.61     30.37 o 
   2   1   6     3053.79     3164.70     71.71 o 
   3   1   6       63.27       76.80     26.71 o 
   4   1   6        9.46      -10.29     24.96 o 
   5   1   6      851.31      840.05     45.43 o 
   6   1   6       28.75       73.15     34.47 o 
   7   1   6      624.01      638.24     47.96 o 
   8   1   6       18.27      -18.24     38.41 o 
   9   1   6        3.15      -20.73     39.13 o 
  10   1   6        0.09      -22.87     52.19 o 
 -15   2   6        0.29      -16.33     46.23 o 
 -14   2   6       10.70       52.45     42.71 o 
 -13   2   6       19.07       36.77     37.73 o 
 -12   2   6        2.91      -50.09     42.99 o 
 -11   2   6      202.25      240.02     37.50 o 
 -10   2   6       34.84       31.13     30.25 o 
  -9   2   6      573.34      530.48     37.55 o 
  -8   2   6      505.60      497.83     33.69 o 
  -7   2   6       59.11        6.40     18.67 o 
  -6   2   6        2.07       -9.99     15.02 o 
  -5   2   6     1924.23     1857.98     35.72 o 
  -4   2   6     3030.37     2799.40     53.80 o 
  -3   2   6     1379.56     1258.05     31.41 o 
  -2   2   6      155.66      163.86     16.45 o 
  -1   2   6      406.84      350.61     19.68 o 
   0   2   6      369.99      275.75     21.29 o 
   1   2   6      966.93     1082.61     33.59 o 
   2   2   6        8.17       15.85     22.29 o 
   3   2   6        0.03       -5.77     23.53 o 
   4   2   6        0.83      -25.48     24.98 o 
   5   2   6       55.88       97.32     31.96 o 
   6   2   6      113.53       65.77     43.43 o 
   7   2   6      255.84      273.09     51.21 o 
   8   2   6      129.70       72.63     46.42 o 
   9   2   6        7.89       21.38     49.64 o 
 -15   3   6        5.96      -32.08     45.21 o 
 -14   3   6        0.83       24.82     42.21 o 
 -13   3   6        2.04       33.12     38.52 o 
 -12   3   6       43.23       13.71     34.92 o 
 -11   3   6      218.67      203.89     47.02 o 
 -10   3   6       35.87       14.62     29.14 o 
  -9   3   6        6.72      -19.59     25.55 o 
  -8   3   6       69.45      104.20     29.98 o 
  -7   3   6      148.80      126.61     21.88 o 
  -6   3   6      187.55      235.57     36.39 o 
  -5   3   6     1269.83     1163.55     29.74 o 
  -4   3   6      387.20      444.96     23.48 o 
  -3   3   6       82.71       73.51     16.43 o 
  -2   3   6       86.55       88.10     15.99 o 
  -1   3   6       13.63       31.62     14.55 o 
   0   3   6      282.72      343.12     28.84 o 
   1   3   6      407.16      395.14     25.36 o 
   2   3   6      501.75      485.17     31.93 o 
   3   3   6       44.34       15.17     29.05 o 
   4   3   6      143.41      141.58     35.50 o 
   5   3   6      106.88       33.57     36.40 o 
   6   3   6      653.01      626.83     53.64 o 
   7   3   6       60.40       75.70     55.44 o 
   8   3   6       19.05      -30.10     42.39 o 
   9   3   6       55.51        0.02     61.31 o 
 -14   4   6        8.25      -44.14     42.34 o 
 -13   4   6        1.72      -16.91     36.46 o 
 -12   4   6       41.92       49.52     36.37 o 
 -11   4   6      115.85      168.34     36.43 o 
 -10   4   6      159.80      108.66     36.82 o 
  -9   4   6      436.76      403.74     35.73 o 
  -8   4   6       42.18       48.40     25.84 o 
  -7   4   6      159.71      193.80     32.61 o 
  -6   4   6       74.83       75.20     21.26 o 
  -5   4   6      232.40      227.76     20.67 o 
  -4   4   6      136.32      176.11     18.25 o 
  -3   4   6      363.74      402.80     34.44 o 
  -2   4   6       59.82       68.71     16.35 o 
  -1   4   6      113.59      128.87     16.22 o 
   0   4   6       59.99       63.58     22.91 o 
   1   4   6       33.41       17.27     21.93 o 
   2   4   6       49.59       37.86     31.61 o 
   3   4   6      116.03       95.46     33.57 o 
   4   4   6      143.66      132.26     36.71 o 
   5   4   6       23.16       -1.51     39.01 o 
   6   4   6        4.72      -25.40     42.40 o 
   7   4   6        0.15      -56.39     40.39 o 
   8   4   6        4.65        1.98     45.89 o 
   9   4   6       15.79      -22.45     48.55 o 
 -14   5   6        4.16      -55.25     41.08 o 
 -13   5   6        0.72       -4.10     47.50 o 
 -12   5   6        2.62      -14.54     35.10 o 
 -11   5   6        0.20      -27.35     31.52 o 
 -10   5   6       21.26      -18.71     42.95 o 
  -9   5   6       27.74       24.59     29.54 o 
  -8   5   6      201.88      189.31     33.51 o 
  -7   5   6      301.74      362.92     29.38 o 
  -6   5   6      545.41      584.35     33.87 o 
  -5   5   6       16.96       14.12     16.31 o 
  -4   5   6      281.19      331.37     27.27 o 
  -3   5   6       32.92       51.52     17.44 o 
  -2   5   6      944.93      997.67     33.72 o 
  -1   5   6      157.94      196.17     21.78 o 
   0   5   6      129.94      156.57     28.29 o 
   1   5   6        4.08        7.02     22.89 o 
   2   5   6       44.29       69.63     25.27 o 
   3   5   6      192.75      303.94     39.93 o 
   4   5   6      255.60      256.85     43.36 o 
   5   5   6        4.27      -48.18     36.02 o 
   6   5   6       94.02      108.04     45.23 o 
   7   5   6        2.35       17.21     43.49 o 
   8   5   6       10.45      -67.35     44.90 o 
   9   5   6        1.27      -45.49     47.21 o 
 -14   6   6        1.16      -27.50     46.96 o 
 -13   6   6       11.81      -42.06     44.92 o 
 -12   6   6        0.42      -41.35     52.99 o 
 -11   6   6       58.40       -4.57     37.50 o 
 -10   6   6        0.65       16.56     33.67 o 
  -9   6   6       31.43       47.12     28.95 o 
  -8   6   6      337.68      334.11     30.10 o 
  -7   6   6      213.43      251.88     46.99 o 
  -6   6   6       86.19       62.53     27.74 o 
  -5   6   6      740.36      767.31     37.17 o 
  -4   6   6     1142.33     1118.12     43.19 o 
  -3   6   6     1660.46     1566.41     40.48 o 
  -2   6   6       82.88       78.50     20.34 o 
  -1   6   6     2122.51     1849.23     43.00 o 
   0   6   6      814.95      811.67     67.35 o 
   1   6   6      308.13      306.46     42.93 o 
   2   6   6      225.22      254.21     36.66 o 
   3   6   6        2.74      -44.97     39.04 o 
   4   6   6      163.73      218.79     46.16 o 
   5   6   6       38.14       60.67     40.14 o 
   6   6   6        5.33       77.47     44.57 o 
   7   6   6        9.06       20.78     46.54 o 
   8   6   6        0.10      -48.65     56.38 o 
   9   6   6       12.86       75.57     68.66 o 
 -14   7   6       19.40       47.68     44.88 o 
 -13   7   6       40.72      145.17     55.49 o 
 -12   7   6        1.11      -30.97     36.01 o 
 -11   7   6       89.49       78.80     36.61 o 
 -10   7   6       90.02      160.35     39.63 o 
  -9   7   6      410.71      468.31     39.51 o 
  -8   7   6      633.04      612.76     35.58 o 
  -7   7   6       88.33      137.62     35.33 o 
  -6   7   6      334.61      369.90     33.31 o 
  -5   7   6     1012.14     1020.16     36.97 o 
  -4   7   6       96.84      129.58     23.18 o 
  -3   7   6     1504.71     1441.12     40.50 o 
  -2   7   6     1282.54     1324.16     39.90 o 
  -1   7   6       49.38       86.73     21.16 o 
   0   7   6       41.84       43.89     25.85 o 
   1   7   6     1817.86     1553.97     52.68 o 
   2   7   6      939.93     1092.68     49.84 o 
   3   7   6      140.62       95.08     37.00 o 
   4   7   6        4.02      -36.78     36.80 o 
   5   7   6      281.20      417.41     51.29 o 
   6   7   6      165.98      247.11     50.54 o 
   7   7   6       31.58       13.90     70.96 o 
   8   7   6        7.93       41.37     51.82 o 
   9   7   6       38.00       89.79     58.52 o 
 -14   8   6        2.52      -45.84     41.63 o 
 -13   8   6        3.08        5.55     52.36 o 
 -12   8   6        8.61       33.44     39.00 o 
 -11   8   6       42.54       34.30     36.14 o 
 -10   8   6      111.06       66.56     41.27 o 
  -9   8   6        9.39       -2.99     35.77 o 
  -8   8   6      481.61      421.66     41.48 o 
  -7   8   6      628.81      638.49     54.88 o 
  -6   8   6        1.74        7.02     25.78 o 
  -5   8   6     1139.82     1179.56     40.71 o 
  -4   8   6     2495.32     2356.74    106.51 o 
  -3   8   6     3170.76     2880.94     80.80 o 
  -2   8   6       37.37       42.42     21.90 o 
  -1   8   6      523.50      568.95     38.16 o 
   0   8   6     1600.90     1547.18     52.16 o 
   1   8   6      412.06      462.27     45.05 o 
   2   8   6      115.86      137.06     31.83 o 
   3   8   6       59.15       74.09     40.04 o 
   4   8   6       66.90      112.99     42.50 o 
   5   8   6        5.21      -15.72     42.54 o 
   6   8   6       50.98       87.36     50.65 o 
   7   8   6       27.53       25.35     49.14 o 
   8   8   6       18.32       15.87     52.34 o 
 -13   9   6       83.01      179.00     54.57 o 
 -12   9   6        7.79       60.82     47.81 o 
 -11   9   6        7.96       -9.97     49.43 o 
 -10   9   6       69.37       57.96     40.99 o 
  -9   9   6      664.67      666.91     65.19 o 
  -8   9   6      184.58      261.38     36.41 o 
  -7   9   6      133.17       99.26     31.45 o 
  -6   9   6      211.55      212.32     32.27 o 
  -5   9   6      189.65      299.97     46.11 o 
  -4   9   6      536.22      583.61     40.75 o 
  -3   9   6        0.63        9.79     22.49 o 
  -2   9   6       71.64       58.15     24.06 o 
  -1   9   6        1.08        3.88     25.51 o 
   0   9   6        2.58       -4.45     29.01 o 
   1   9   6      462.24      476.88     38.94 o 
   2   9   6      163.13      208.00     35.15 o 
   3   9   6      140.71       75.67     33.26 o 
   4   9   6      165.18      140.00     52.21 o 
   5   9   6       97.03      147.06     57.96 o 
   6   9   6      209.14      260.55     52.86 o 
   7   9   6       48.43       44.25     51.14 o 
   8   9   6        5.19      -23.88     52.78 o 
 -13  10   6        6.83      -10.70     76.46 o 
 -12  10   6        0.87      -34.48     60.55 o 
 -11  10   6        7.86       48.67     44.93 o 
 -10  10   6        0.98      -30.14     40.30 o 
  -9  10   6       46.88       34.88     42.06 o 
  -8  10   6        8.73       25.13     34.12 o 
  -7  10   6      115.86       91.36     31.99 o 
  -6  10   6      174.30      222.14     34.09 o 
  -5  10   6       11.46        9.05     27.63 o 
  -4  10   6      157.56      215.99     33.62 o 
  -3  10   6       14.81       -1.05     25.10 o 
  -2  10   6     3205.47     2849.47     59.49 o 
  -1  10   6     1734.39     1605.22     54.48 o 
   0  10   6      195.00      122.38     34.82 o 
   1  10   6      242.07      343.00     37.65 o 
   2  10   6      239.05      253.85     37.57 o 
   3  10   6      137.69      143.92     36.95 o 
   4  10   6      114.06      111.70     45.63 o 
   5  10   6      118.36      111.17     48.85 o 
   6  10   6        0.27      -15.66     47.91 o 
   7  10   6       19.07      -36.45     58.05 o 
   8  10   6        0.09      -45.84     55.31 o 
 -12  11   6        0.41      -32.58     49.40 o 
 -11  11   6        9.88        0.02     72.34 o 
 -10  11   6       53.69       66.54     46.15 o 
  -9  11   6       77.15      208.01     45.82 o 
  -8  11   6       56.86        6.46     40.67 o 
  -7  11   6      463.02      440.38     41.19 o 
  -6  11   6       34.69       24.37     30.78 o 
  -5  11   6      159.97      172.49     34.33 o 
  -4  11   6       17.72      -16.77     24.57 o 
  -3  11   6       46.26       12.40     25.74 o 
  -2  11   6     1264.66     1358.80     54.36 o 
  -1  11   6       93.22       13.63     30.85 o 
   0  11   6      265.18      322.67     38.55 o 
   1  11   6       59.68       39.17     33.93 o 
   2  11   6       62.32       37.85     34.88 o 
   3  11   6       25.24       -3.08     33.55 o 
   4  11   6        0.63       36.20     44.33 o 
   5  11   6        8.94      -17.42     45.19 o 
   6  11   6       19.07       37.31     51.06 o 
   7  11   6       27.10       49.06     77.27 o 
 -12  12   6        3.94      -27.45     69.68 o 
 -11  12   6        2.96        6.10     49.21 o 
 -10  12   6        2.01       18.65     47.20 o 
  -9  12   6       12.83       -6.24     36.80 o 
  -8  12   6       87.20      118.52     38.42 o 
  -7  12   6       53.91       76.90     34.57 o 
  -6  12   6       46.43       42.26     32.88 o 
  -5  12   6       34.72       66.87     34.57 o 
  -4  12   6       63.80       40.08     28.77 o 
  -3  12   6        1.69      -26.81     25.77 o 
  -2  12   6      125.43      122.90     29.54 o 
  -1  12   6       22.93      -16.48     30.89 o 
   0  12   6       76.45       66.54     33.25 o 
   1  12   6        3.21       18.81     35.22 o 
   2  12   6      103.90      159.37     37.50 o 
   3  12   6      267.51      303.17     43.81 o 
   4  12   6        1.51       44.82     47.20 o 
   5  12   6       79.98        2.44     48.29 o 
   6  12   6        0.03      -46.83     52.01 o 
   7  12   6        9.96       59.70     55.38 o 
 -11  13   6        0.77      -10.59     48.74 o 
 -10  13   6       33.87       52.74     47.71 o 
  -9  13   6        0.91        5.97     39.79 o 
  -8  13   6      188.21      230.88     41.93 o 
  -7  13   6       30.26      -13.55     33.26 o 
  -6  13   6      231.52      266.64     39.45 o 
  -5  13   6       37.38       18.90     32.76 o 
  -4  13   6      100.97      136.69     33.68 o 
  -3  13   6      338.10      351.76     35.50 o 
  -2  13   6       61.78      104.19     34.65 o 
  -1  13   6      260.10      282.60     44.61 o 
   0  13   6        2.49        0.48     33.82 o 
   1  13   6       26.26       58.69     38.28 o 
   2  13   6       54.19       39.34     37.69 o 
   3  13   6       40.08      -25.98     37.61 o 
   4  13   6       11.09       -8.19     48.35 o 
   5  13   6        8.88        1.85     49.74 o 
   6  13   6        0.42       -2.72     54.23 o 
 -11  14   6       31.17       65.31     53.79 o 
 -10  14   6        2.18      -43.88     45.86 o 
  -9  14   6       16.38       55.70     40.10 o 
  -8  14   6       87.96       31.90     44.45 o 
  -7  14   6        4.84      -15.40     37.23 o 
  -6  14   6        0.82      -16.30     35.64 o 
  -5  14   6      162.68      169.90     39.87 o 
  -4  14   6        9.16        0.64     30.90 o 
  -3  14   6       94.64       87.47     31.06 o 
  -2  14   6       84.88       32.88     37.29 o 
  -1  14   6       18.64       56.33     37.40 o 
   0  14   6      245.49      296.47     49.82 o 
   1  14   6       48.16       24.15     38.66 o 
   2  14   6        0.10       -2.23     38.80 o 
   3  14   6       40.36       76.18     42.29 o 
   4  14   6       26.43        9.94     42.92 o 
   5  14   6        5.10       49.06     53.58 o 
 -10  15   6       26.34       30.20     49.43 o 
  -9  15   6        6.95       59.03     44.53 o 
  -8  15   6       18.14      -12.64     39.55 o 
  -7  15   6       25.53       80.63     40.05 o 
  -6  15   6       46.05      121.18     42.12 o 
  -5  15   6        9.22       47.74     37.21 o 
  -4  15   6        7.01       -4.09     33.24 o 
  -3  15   6       23.45      -12.06     32.39 o 
  -2  15   6       56.14       56.92     39.42 o 
  -1  15   6       32.60       75.77     38.65 o 
   0  15   6        3.52       23.32     45.46 o 
   1  15   6       88.07        3.90     38.97 o 
   2  15   6       86.34       71.73     44.31 o 
   3  15   6       36.86       18.82     45.10 o 
   4  15   6        3.28       32.42     45.72 o 
   5  15   6       45.77      -17.76     57.53 o 
  -9  16   6        7.95       86.32     51.99 o 
  -8  16   6       26.17       67.92     44.02 o 
  -7  16   6       39.75        5.72     40.72 o 
  -6  16   6        0.59      -29.42     39.30 o 
  -5  16   6       15.41       37.99     40.18 o 
  -4  16   6       77.61       77.16     40.44 o 
  -3  16   6      138.11       92.51     41.32 o 
  -2  16   6        3.50      -27.12     37.39 o 
  -1  16   6       11.17      -15.65     40.45 o 
   0  16   6       75.03       82.26     43.19 o 
   1  16   6      114.86      114.40     43.64 o 
   2  16   6        4.50      -65.18     43.45 o 
   3  16   6        2.46       32.29     45.16 o 
   4  16   6       38.83       18.31     47.73 o 
  -7  17   6        5.43      -21.14     42.25 o 
  -6  17   6        2.95       36.30     42.67 o 
  -5  17   6       32.51       69.87     43.96 o 
  -4  17   6        1.60       30.85     42.61 o 
  -3  17   6        0.14       -8.79     39.71 o 
  -2  17   6       11.45       24.66     43.00 o 
  -1  17   6        1.35      -34.11     40.02 o 
   0  17   6        0.40       39.28     44.57 o 
   1  17   6        0.50       13.65     43.79 o 
   2  17   6        8.06      -51.45     44.75 o 
  -6  18   6       33.81      -68.20     45.46 o 
  -5  18   6        8.95        9.68     44.33 o 
  -4  18   6       20.55       27.50     50.98 o 
  -3  18   6       10.45       22.96     44.10 o 
  -2  18   6        0.37      -52.17     43.66 o 
  -1  18   6       13.15      -56.43     43.17 o 
   0  18   6        5.39      -44.13     58.35 o 
   1  18   6        5.74        2.53     46.52 o 
 -14   1   7        0.19       43.46     42.81 o 
 -13   1   7        0.08       -0.92     38.69 o 
 -12   1   7        3.58       -0.97     51.35 o 
 -11   1   7        9.45      -46.63     31.08 o 
 -10   1   7      248.86      325.51     38.42 o 
  -9   1   7       50.09       62.21     30.03 o 
  -8   1   7        5.60        9.14     25.02 o 
  -7   1   7        0.47      -14.53     22.17 o 
  -6   1   7      112.40      134.34     35.48 o 
  -5   1   7      190.75      222.23     23.73 o 
  -4   1   7      454.45      463.39     24.61 o 
  -3   1   7       88.89       68.16     19.85 o 
  -2   1   7        3.29        8.88     16.48 o 
  -1   1   7      826.24      857.02     32.95 o 
   0   1   7       23.11       -2.66     22.88 o 
   1   1   7       42.31       63.04     24.70 o 
   2   1   7       67.40       30.73     27.03 o 
   3   1   7       11.70       22.33     28.69 o 
   4   1   7       69.08      104.74     34.35 o 
   5   1   7       13.92      -38.41     38.88 o 
   6   1   7       21.30      -27.16     40.55 o 
   7   1   7       39.56      -66.15     44.10 o 
   8   1   7       13.53       45.53     50.81 o 
 -14   2   7        7.07       -0.84     43.39 o 
 -13   2   7       10.20       -3.26     39.82 o 
 -12   2   7       22.22        2.05     37.82 o 
 -11   2   7        1.29      -32.07     32.29 o 
 -10   2   7      124.49      149.57     35.29 o 
  -9   2   7      179.62      145.82     35.23 o 
  -8   2   7      258.57      235.70     34.28 o 
  -7   2   7       83.46       90.71     26.58 o 
  -6   2   7      612.86      606.75     33.84 o 
  -5   2   7     1720.62     1656.29     37.01 o 
  -4   2   7       75.34       54.67     19.48 o 
  -3   2   7      386.56      392.60     27.57 o 
  -2   2   7      483.08      486.68     35.11 o 
  -1   2   7      234.19      244.93     24.19 o 
   0   2   7      145.84      137.94     29.40 o 
   1   2   7        1.88      -19.59     23.03 o 
   2   2   7      311.70      365.06     41.62 o 
   3   2   7      123.23      177.68     43.18 o 
   4   2   7       37.38       34.56     39.13 o 
   5   2   7      100.83      171.42     45.15 o 
   6   2   7       27.50       31.26     44.11 o 
   7   2   7       35.53      -20.38     45.35 o 
   8   2   7       46.67       33.77     51.03 o 
 -14   3   7        0.28       -3.75     42.37 o 
 -13   3   7        0.04       30.28     40.55 o 
 -12   3   7      210.29      210.90     40.14 o 
 -11   3   7       14.80       43.11     34.07 o 
 -10   3   7      342.01      378.90     43.36 o 
  -9   3   7        1.10       26.14     29.06 o 
  -8   3   7      336.52      336.77     41.91 o 
  -7   3   7      924.84      903.69     41.53 o 
  -6   3   7       16.63       18.10     21.06 o 
  -5   3   7        7.09       11.03     19.79 o 
  -4   3   7     1884.57     1748.78     51.34 o 
  -3   3   7      323.72      335.20     22.25 o 
  -2   3   7      431.95      475.60     26.93 o 
  -1   3   7      899.73      873.05     40.24 o 
   0   3   7     2728.26     2670.62     59.42 o 
   1   3   7      331.75      363.47     40.56 o 
   2   3   7       72.16       65.64     33.81 o 
   3   3   7      268.44      311.00     50.77 o 
   4   3   7      378.49      365.49     49.42 o 
   5   3   7      357.84      339.97     51.32 o 
   6   3   7        2.00       18.86     58.05 o 
   7   3   7       28.08       16.05     46.66 o 
   8   3   7        2.61      -38.44     48.80 o 
 -14   4   7        7.78       13.00     44.11 o 
 -13   4   7       22.07       27.31     39.47 o 
 -12   4   7       15.79       55.52     44.95 o 
 -11   4   7     1125.45     1002.39     55.16 o 
 -10   4   7      249.99      244.75     37.22 o 
  -9   4   7      446.11      413.63     38.30 o 
  -8   4   7       52.14       49.43     29.01 o 
  -7   4   7      724.97      754.28     43.76 o 
  -6   4   7     3710.98     3602.84     66.09 o 
  -5   4   7     1707.28     1572.25     37.03 o 
  -4   4   7      375.87      415.90     25.28 o 
  -3   4   7      194.69      239.02     27.07 o 
  -2   4   7      606.43      616.83     45.04 o 
  -1   4   7     1276.52     1297.43     46.03 o 
   0   4   7       80.04      105.79     26.83 o 
   1   4   7      126.89       94.90     35.81 o 
   2   4   7       78.03       93.45     36.47 o 
   3   4   7       26.68       -1.50     36.84 o 
   4   4   7       46.99       84.73     41.11 o 
   5   4   7      404.80      482.54     55.54 o 
   6   4   7       17.00      -25.59     44.69 o 
   7   4   7       34.36      -18.83     46.32 o 
   8   4   7       27.54       12.50     50.38 o 
 -14   5   7       15.24       -4.25     43.44 o 
 -13   5   7       53.04       15.91     41.42 o 
 -12   5   7        0.76      -52.72     39.40 o 
 -11   5   7      276.56      364.35     43.50 o 
 -10   5   7       37.38       68.94     34.05 o 
  -9   5   7       81.47       11.32     33.68 o 
  -8   5   7      113.38      183.19     36.26 o 
  -7   5   7       49.70       29.16     24.98 o 
  -6   5   7       97.23      112.35     28.27 o 
  -5   5   7      347.82      333.89     45.32 o 
  -4   5   7      478.12      521.05     30.78 o 
  -3   5   7       13.19       12.00     21.41 o 
  -2   5   7       15.34       28.50     25.14 o 
  -1   5   7      941.68     1030.87     66.32 o 
   0   5   7     1591.89     1582.73     55.30 o 
   1   5   7      151.19      136.11     44.65 o 
   2   5   7      169.88      141.20     70.97 o 
   3   5   7       90.16       98.28     42.89 o 
   4   5   7      577.85      459.79     68.04 o 
   5   5   7        5.96       86.58     44.97 o 
   6   5   7        3.00      -13.27     44.64 o 
   7   5   7       12.69        9.39     48.49 o 
   8   5   7        0.10       18.19     75.17 o 
 -14   6   7        0.05      -53.55     48.65 o 
 -13   6   7       23.45        0.10     46.78 o 
 -12   6   7       57.80       50.07     44.90 o 
 -11   6   7       25.26       -7.11     39.64 o 
 -10   6   7      293.23      239.46     38.30 o 
  -9   6   7        9.13      -31.63     36.35 o 
  -8   6   7        6.94       19.63     34.43 o 
  -7   6   7       16.35       48.54     27.81 o 
  -6   6   7       87.88      130.40     29.00 o 
  -5   6   7      710.76      759.72     37.68 o 
  -4   6   7       20.97        3.56     22.14 o 
  -3   6   7      198.11      204.75     26.27 o 
  -2   6   7        8.60      -17.90     26.17 o 
  -1   6   7      774.25      765.30     46.06 o 
   0   6   7      101.99      123.29     30.96 o 
   1   6   7       38.04       19.76     39.82 o 
   2   6   7        6.65        2.89     43.87 o 
   3   6   7       14.63       18.36     39.43 o 
   4   6   7       35.76        1.96     42.19 o 
   5   6   7       16.60       40.62     44.63 o 
   6   6   7       13.88      -44.91     48.00 o 
   7   6   7        0.69        7.85     49.23 o 
   8   6   7        2.90      -46.28     64.65 o 
 -13   7   7       59.29       50.70     55.48 o 
 -12   7   7       24.85       35.34     45.72 o 
 -11   7   7        1.52      -42.04     42.50 o 
 -10   7   7       44.51      116.89     46.34 o 
  -9   7   7      133.39      199.52     86.28 o 
  -8   7   7      106.11      122.55     45.96 o 
  -7   7   7        0.53      -38.33     27.48 o 
  -6   7   7      117.25       67.33     28.06 o 
  -5   7   7       80.00       69.31     24.92 o 
  -4   7   7      449.28      500.10     32.70 o 
  -3   7   7        0.12        6.10     22.83 o 
  -2   7   7      170.01      168.84     34.06 o 
  -1   7   7      331.31      365.31     34.93 o 
   0   7   7       41.54      100.79     31.79 o 
   1   7   7       57.62       66.70     31.50 o 
   2   7   7       79.07       73.34     39.68 o 
   3   7   7        8.09        9.00     40.16 o 
   4   7   7      151.03      182.47     50.83 o 
   5   7   7       43.76       13.73     46.46 o 
   6   7   7       44.78       57.03     51.44 o 
   7   7   7       42.18       85.73     54.17 o 
 -13   8   7        6.58       44.04     52.06 o 
 -12   8   7        1.88       -2.99     48.14 o 
 -11   8   7        2.24       14.79     44.75 o 
 -10   8   7      146.19       95.21     46.35 o 
  -9   8   7       24.45        2.66     53.40 o 
  -8   8   7       22.67       18.93     31.67 o 
  -7   8   7      126.16      124.59     32.75 o 
  -6   8   7       20.65       -5.84     28.53 o 
  -5   8   7       44.93       36.96     25.75 o 
  -4   8   7     1002.98     1102.92     42.46 o 
  -3   8   7      365.20      294.35     49.06 o 
  -2   8   7     1065.68     1029.77     49.29 o 
  -1   8   7        1.80       -4.62     29.82 o 
   0   8   7       11.93       50.02     30.77 o 
   1   8   7        9.96       28.48     32.18 o 
   2   8   7       38.21       66.66     41.46 o 
   3   8   7       85.35      122.06     46.90 o 
   4   8   7        0.15        7.39     45.33 o 
   5   8   7        1.79      -34.57     47.54 o 
   6   8   7       17.73       34.40     52.47 o 
   7   8   7        2.96      -65.04     84.71 o 
 -13   9   7        4.89       13.04     51.69 o 
 -12   9   7       11.88      -14.11     50.50 o 
 -11   9   7        2.53       75.61     46.29 o 
 -10   9   7       27.74       -8.45     44.08 o 
  -9   9   7      159.59      135.64     45.91 o 
  -8   9   7       96.14       98.68     41.76 o 
  -7   9   7       45.88       46.06     32.68 o 
  -6   9   7       45.56       50.87     29.13 o 
  -5   9   7      636.73      611.70     42.30 o 
  -4   9   7      161.06      121.02     27.98 o 
  -3   9   7      477.03      476.09     34.57 o 
  -2   9   7        0.12       -1.29     28.93 o 
  -1   9   7       79.62       69.37     32.42 o 
   0   9   7      230.99      206.71     36.40 o 
   1   9   7       15.57       37.09     33.98 o 
   2   9   7       18.20      -57.26     38.17 o 
   3   9   7      246.68      249.92     51.50 o 
   4   9   7        1.23      -17.45     45.46 o 
   5   9   7       30.31      -24.72     47.46 o 
   6   9   7        7.18      -11.41     50.22 o 
   7   9   7       20.02        9.79     55.53 o 
 -12  10   7        4.17       12.17     51.56 o 
 -11  10   7       32.61      -21.78     49.02 o 
 -10  10   7      122.33       24.62     48.09 o 
  -9  10   7       39.66       14.72     41.14 o 
  -8  10   7        4.38       44.92     42.70 o 
  -7  10   7       52.04       38.53     33.90 o 
  -6  10   7      132.43      130.23     33.26 o 
  -5  10   7        3.14      -15.83     31.28 o 
  -4  10   7       53.16        8.72     26.52 o 
  -3  10   7      178.26      228.85     37.00 o 
  -2  10   7       88.56       95.33     33.57 o 
  -1  10   7        6.27      -25.79     30.69 o 
   0  10   7        0.56       12.60     37.26 o 
   1  10   7       93.14       94.22     37.54 o 
   2  10   7      218.42      213.09     47.60 o 
   3  10   7        1.69      -64.16     42.77 o 
   4  10   7       53.03      104.98     50.53 o 
   5  10   7        2.27        3.56     52.16 o 
   6  10   7       57.40       98.87     58.13 o 
 -12  11   7       20.89       50.63     52.46 o 
 -11  11   7       68.74       36.65     51.78 o 
 -10  11   7        0.12       43.52     47.29 o 
  -9  11   7        4.74      -16.55     42.98 o 
  -8  11   7      129.65      106.95     45.31 o 
  -7  11   7       84.78       86.48     37.64 o 
  -6  11   7       56.24       34.75     34.51 o 
  -5  11   7        2.38      -35.87     30.34 o 
  -4  11   7      370.57      385.06     35.81 o 
  -3  11   7       85.00      127.71     35.14 o 
  -2  11   7       49.88       25.66     38.13 o 
  -1  11   7      664.36      567.74     46.72 o 
   0  11   7       56.19       39.09     34.25 o 
   1  11   7      200.58      147.82     38.37 o 
   2  11   7       37.07       -9.53     43.89 o 
   3  11   7       76.34       83.08     48.99 o 
   4  11   7      120.28      176.47     54.21 o 
   5  11   7       26.71       -1.48     52.22 o 
   6  11   7        1.43       11.68     55.96 o 
 -11  12   7       15.67       13.95     52.29 o 
 -10  12   7        9.85      -29.17     48.17 o 
  -9  12   7       81.97       68.36     48.63 o 
  -8  12   7       20.63      -13.04     44.62 o 
  -7  12   7       28.56       -0.77     34.59 o 
  -6  12   7      463.37      518.88     51.35 o 
  -5  12   7      438.63      420.47     42.74 o 
  -4  12   7       79.94       41.86     30.52 o 
  -3  12   7      279.58      342.24     41.17 o 
  -2  12   7      242.93      261.77     41.45 o 
  -1  12   7      257.23      290.08     42.98 o 
   0  12   7       76.51      100.60     37.39 o 
   1  12   7       81.82      110.50     39.12 o 
   2  12   7       36.88       85.01     41.84 o 
   3  12   7        1.56       35.90     47.48 o 
   4  12   7        2.84      -49.50     46.09 o 
   5  12   7        8.33       94.05     55.12 o 
 -10  13   7       87.58      102.68     53.18 o 
  -9  13   7       12.20       18.72     45.87 o 
  -8  13   7        3.38      -12.97     46.99 o 
  -7  13   7       32.42       28.86     55.85 o 
  -6  13   7        3.78       15.08     36.32 o 
  -5  13   7        0.80      -25.49     34.84 o 
  -4  13   7      287.51      338.59     37.03 o 
  -3  13   7       72.00       89.39     38.99 o 
  -2  13   7        0.77      -52.17     34.78 o 
  -1  13   7      201.38      141.06     40.48 o 
   0  13   7       86.27       82.48     40.13 o 
   1  13   7       97.35      122.38     47.72 o 
   2  13   7        0.50        9.10     41.53 o 
   3  13   7       27.06        2.27     50.35 o 
   4  13   7       21.54      -49.86     51.67 o 
 -10  14   7        4.84       35.54     51.98 o 
  -9  14   7        9.64       18.38     57.69 o 
  -8  14   7        0.14      -58.56     52.26 o 
  -7  14   7        1.09       18.84     39.92 o 
  -6  14   7        8.97       18.94     38.75 o 
  -5  14   7       76.56      102.81     39.83 o 
  -4  14   7       29.97       -0.49     42.59 o 
  -3  14   7        0.29      -12.13     38.56 o 
  -2  14   7       17.69       -6.26     38.36 o 
  -1  14   7        1.04        5.44     39.17 o 
   0  14   7       49.45       59.28     42.34 o 
   1  14   7       28.77       12.64     43.73 o 
   2  14   7       26.13      -17.09     44.12 o 
   3  14   7        7.90      -56.80     50.52 o 
   4  14   7        1.29      -17.73     57.06 o 
  -9  15   7       20.92       -7.36     51.42 o 
  -8  15   7        5.51      -71.83     47.97 o 
  -7  15   7        3.17       38.77     41.77 o 
  -6  15   7        0.08       10.12     41.49 o 
  -5  15   7       25.53       15.79     41.50 o 
  -4  15   7       69.54       20.02     46.47 o 
  -3  15   7        2.28        0.98     41.76 o 
  -2  15   7        0.10       16.99     41.22 o 
  -1  15   7        0.00      -55.00     38.71 o 
   0  15   7        0.08      -19.64     42.12 o 
   1  15   7       36.49       20.21     45.08 o 
   2  15   7       13.09      -31.93     42.36 o 
   3  15   7        8.29        4.41     55.89 o 
  -7  16   7        7.37      -37.53     41.98 o 
  -6  16   7        0.08      -26.65     41.83 o 
  -5  16   7        4.03      -81.38     61.91 o 
  -4  16   7       20.33      -35.79     46.41 o 
  -3  16   7       85.13       84.52     43.60 o 
  -2  16   7       84.16       56.81     44.86 o 
  -1  16   7       14.87       27.25     45.16 o 
   0  16   7        5.00      -41.30     43.65 o 
   1  16   7       27.73      -15.77     45.73 o 
  -5  17   7       57.08       70.18     46.81 o 
  -4  17   7        2.58      -21.83     98.36 o 
  -3  17   7       64.94       44.85     47.21 o 
  -2  17   7        0.04       -7.37     46.06 o 
  -1  17   7       25.62       43.35     46.33 o 
 -14   0   8        7.28      -15.36     60.14 o 
 -13   0   8        1.60      -44.02     55.97 o 
 -12   0   8      265.71      237.36     60.13 o 
 -11   0   8       26.44       92.77     53.03 o 
 -10   0   8      124.75      105.03     49.72 o 
  -9   0   8      404.59      507.15     56.96 o 
  -8   0   8      359.04      410.03     60.64 o 
  -7   0   8      545.33      516.29     65.68 o 
  -6   0   8        7.20       43.72     29.47 o 
  -5   0   8       42.68       17.95     28.14 o 
  -4   0   8      704.02      682.06     60.96 o 
  -3   0   8       29.17       60.44     36.36 o 
  -2   0   8       81.03       75.87     38.44 o 
  -1   0   8      313.28      326.54     60.39 o 
   0   0   8      337.55      416.27     65.17 o 
   1   0   8        2.16      -38.92     37.80 o 
   2   0   8      106.51      125.40     51.58 o 
   3   0   8      345.68      409.62     93.60 o 
   4   0   8     1147.01     1254.37    137.42 o 
   5   0   8      106.84        4.03     83.02 o 
   6   0   8        6.82        8.05     88.56 o 
   7   0   8       91.74      126.80    107.18 o 
 -14   1   8        6.18       23.07     46.62 o 
 -13   1   8       10.83       14.92     41.10 o 
 -12   1   8      106.39       79.81     39.65 o 
 -11   1   8       97.13       81.80     36.97 o 
 -10   1   8        1.27       -2.15     31.71 o 
  -9   1   8        4.70       18.23     30.81 o 
  -8   1   8       18.48       13.16     30.72 o 
  -7   1   8      223.22      289.78     33.65 o 
  -6   1   8      585.84      675.58     38.36 o 
  -5   1   8       57.90       24.09     22.39 o 
  -4   1   8       92.93      109.16     23.30 o 
  -3   1   8      331.09      368.11     25.31 o 
  -2   1   8     1075.60     1187.93     39.80 o 
  -1   1   8      889.51      997.43     55.58 o 
   0   1   8        6.07       38.29     34.00 o 
   1   1   8       41.88       54.30     36.85 o 
   2   1   8      529.68      516.67     87.86 o 
   3   1   8      164.87      205.18     46.80 o 
   4   1   8        0.77       -1.96     45.77 o 
   5   1   8       89.08      114.10     55.71 o 
   6   1   8       46.53      -42.15     65.20 o 
   7   1   8       64.02       71.62     72.57 o 
 -14   2   8        0.78      -60.60     59.55 o 
 -13   2   8       99.82      124.94     43.67 o 
 -12   2   8       25.39       15.51     37.52 o 
 -11   2   8       56.60       70.41     41.25 o 
 -10   2   8       95.96       87.19     34.77 o 
  -9   2   8       16.25       -7.94     30.66 o 
  -8   2   8      161.81      226.65     33.57 o 
  -7   2   8      388.17      424.36     45.00 o 
  -6   2   8       20.07       11.33     22.97 o 
  -5   2   8       73.17       57.62     30.32 o 
  -4   2   8      104.14       82.84     23.30 o 
  -3   2   8      135.93      117.58     24.87 o 
  -2   2   8        1.26      -27.09     25.44 o 
  -1   2   8       91.56      111.39     33.81 o 
   0   2   8      248.11      176.03     37.70 o 
   1   2   8       18.93      -27.11     36.23 o 
   2   2   8       26.37      -14.91     36.00 o 
   3   2   8      103.06      132.53     45.95 o 
   4   2   8        6.21      -10.04     42.01 o 
   5   2   8      197.32      156.28     54.15 o 
   6   2   8      103.46       84.62     53.09 o 
   7   2   8       24.68      -15.94     54.24 o 
 -14   3   8        0.27      -64.86     43.24 o 
 -13   3   8       20.59       31.37     42.64 o 
 -12   3   8        0.53       -5.98     38.61 o 
 -11   3   8        7.02       -1.08     50.26 o 
 -10   3   8       40.71       30.39     44.59 o 
  -9   3   8      224.24      193.82     38.74 o 
  -8   3   8       94.21       53.78     38.57 o 
  -7   3   8        0.33      -14.64     31.29 o 
  -6   3   8      182.98      125.91     28.41 o 
  -5   3   8       26.06       38.82     24.37 o 
  -4   3   8      545.60      489.34     31.67 o 
  -3   3   8      216.96      189.01     32.90 o 
  -2   3   8      299.34      295.10     32.61 o 
  -1   3   8       63.86       21.64     40.20 o 
   0   3   8      267.13      243.18     40.71 o 
   1   3   8        8.82      -50.42     33.61 o 
   2   3   8        3.38      -38.93     36.86 o 
   3   3   8        1.94       43.19     42.81 o 
   4   3   8        3.23       11.29     45.32 o 
   5   3   8       34.85       18.37     52.12 o 
   6   3   8        0.03       48.12     48.84 o 
   7   3   8        0.14       26.91     53.90 o 
 -13   4   8        4.88      -30.52     42.73 o 
 -12   4   8       20.39        7.07     40.53 o 
 -11   4   8       23.33      -17.80     37.01 o 
 -10   4   8       17.44       60.12     35.64 o 
  -9   4   8       77.15       58.74     33.31 o 
  -8   4   8       91.43      133.18     84.53 o 
  -7   4   8        2.72      -10.25     40.64 o 
  -6   4   8      254.24      260.76     34.27 o 
  -5   4   8        5.77       -6.72     23.35 o 
  -4   4   8       63.03       11.03     24.73 o 
  -3   4   8       19.98        1.75     27.12 o 
  -2   4   8       14.52       38.96     30.85 o 
  -1   4   8        1.86      -18.70     32.57 o 
   0   4   8       58.57       59.38     35.67 o 
   1   4   8       50.83       35.38     38.12 o 
   2   4   8        8.50      -19.91     39.26 o 
   3   4   8        0.42       32.19     43.73 o 
   4   4   8        2.06        3.62     42.62 o 
   5   4   8        4.60      -49.79     47.54 o 
   6   4   8        0.04      -30.42     48.10 o 
 -13   5   8        1.39       12.15     64.97 o 
 -12   5   8        0.09       16.78     64.91 o 
 -11   5   8       17.70        9.49     56.21 o 
 -10   5   8      180.92      153.20     59.88 o 
  -9   5   8       23.73       18.57     48.20 o 
  -8   5   8       78.23       39.88     37.04 o 
  -7   5   8        1.92      -18.47     28.73 o 
  -6   5   8      102.21      112.17     30.66 o 
  -5   5   8       93.41       95.74     25.64 o 
  -4   5   8        0.46        7.31     24.49 o 
  -3   5   8       41.01       38.11     32.43 o 
  -2   5   8      174.07      242.70     33.71 o 
  -1   5   8        0.57       69.93     73.71 o 
   0   5   8        0.24       12.44     36.03 o 
   1   5   8       76.38       23.69     40.03 o 
   2   5   8      150.90      193.93     47.83 o 
   3   5   8        2.06      -17.28     44.07 o 
   4   5   8        1.53      -32.03     45.20 o 
   5   5   8       24.04       28.01     49.98 o 
   6   5   8        4.17       -4.66     52.99 o 
 -13   6   8        8.55       -2.19     50.88 o 
 -12   6   8       12.10       -3.19     49.54 o 
 -11   6   8      193.03      123.65     48.98 o 
 -10   6   8        1.14       15.48     43.75 o 
  -9   6   8       12.70      -12.37     40.39 o 
  -8   6   8      270.97      296.90     47.14 o 
  -7   6   8      152.34      157.53     33.45 o 
  -6   6   8      353.84      321.26     36.46 o 
  -5   6   8      285.42      306.43     31.51 o 
  -4   6   8      323.24      414.51     33.58 o 
  -3   6   8      597.37      646.98     51.29 o 
  -2   6   8       86.25       63.98     30.89 o 
  -1   6   8       15.68       -6.43     30.18 o 
   0   6   8      171.73      241.67     44.80 o 
   1   6   8       56.30      126.79     50.23 o 
   2   6   8       74.10       71.47     51.92 o 
   3   6   8       89.95       95.83     55.88 o 
   4   6   8        2.10      -24.16     47.21 o 
   5   6   8       39.40       53.62     52.39 o 
   6   6   8        4.09        9.36     65.28 o 
 -13   7   8       19.87        7.01     52.42 o 
 -12   7   8        2.92      -20.44     48.16 o 
 -11   7   8        0.50      -54.18     46.08 o 
 -10   7   8       35.52       61.63     45.48 o 
  -9   7   8       31.44       40.38     72.97 o 
  -8   7   8        0.10       -6.30     50.90 o 
  -7   7   8      150.27      192.17     51.57 o 
  -6   7   8      381.34      334.96     38.57 o 
  -5   7   8      528.60      549.88     41.59 o 
  -4   7   8       53.65       33.77     30.23 o 
  -3   7   8      955.55      935.80     48.27 o 
  -2   7   8      254.28      324.87     38.36 o 
  -1   7   8      412.65      414.80     40.93 o 
   0   7   8       23.74       28.61     43.00 o 
   1   7   8      135.24      168.34     48.40 o 
   2   7   8       61.19      156.15     54.59 o 
   3   7   8        1.31       34.10     46.06 o 
   4   7   8        0.37       -5.15     82.52 o 
   5   7   8        5.89       53.79     78.50 o 
   6   7   8       16.43       12.98     57.37 o 
 -12   8   8      118.68       59.09     53.50 o 
 -11   8   8        1.17      -12.57     83.61 o 
 -10   8   8       60.64       53.53     45.92 o 
  -9   8   8        0.64       28.64     42.45 o 
  -8   8   8      602.74      604.30     71.86 o 
  -7   8   8      163.78      165.18     47.64 o 
  -6   8   8        8.15      -11.80     30.52 o 
  -5   8   8        1.00       23.44     31.74 o 
  -4   8   8      263.78      236.69     36.61 o 
  -3   8   8      164.41      196.63     37.39 o 
  -2   8   8      127.80       84.07     35.51 o 
  -1   8   8      132.52       71.43     35.51 o 
   0   8   8      117.07       81.90     44.68 o 
   1   8   8        2.38      -20.45     42.88 o 
   2   8   8       83.82      124.62     50.44 o 
   3   8   8       52.41      116.32     57.78 o 
   4   8   8       80.45      102.08     53.82 o 
   5   8   8        4.92        6.71     54.65 o 
 -12   9   8       14.56       22.47     68.86 o 
 -11   9   8        0.84      -40.78     50.46 o 
 -10   9   8        7.48        8.49     45.31 o 
  -9   9   8       31.34       50.19     43.89 o 
  -8   9   8       33.65       56.18     56.08 o 
  -7   9   8        3.36      -27.20     43.64 o 
  -6   9   8      197.59      242.65     37.53 o 
  -5   9   8      190.58      171.38     35.62 o 
  -4   9   8       15.69        0.97     34.79 o 
  -3   9   8      655.48      714.23     77.44 o 
  -2   9   8       18.59       72.49     36.48 o 
  -1   9   8      652.40      626.49     47.95 o 
   0   9   8       11.00       27.92     46.42 o 
   1   9   8      112.53      113.87     47.24 o 
   2   9   8      339.86      262.72     54.56 o 
   3   9   8        7.40       45.94     51.47 o 
   4   9   8      126.93       62.13     54.52 o 
   5   9   8        0.63      -33.89     54.82 o 
 -11  10   8       77.48      -17.55     51.67 o 
 -10  10   8        0.26      -11.68     47.48 o 
  -9  10   8        2.65        6.42     57.55 o 
  -8  10   8        1.03        1.48     43.74 o 
  -7  10   8       83.67      101.64     37.08 o 
  -6  10   8       41.32       20.39     34.25 o 
  -5  10   8        3.12       -1.35     33.67 o 
  -4  10   8        4.26      -25.42     32.75 o 
  -3  10   8      118.20       63.97     49.53 o 
  -2  10   8       91.75       86.20     38.46 o 
  -1  10   8        2.92       -4.24     43.20 o 
   0  10   8        5.95        6.29     37.32 o 
   1  10   8      103.23       34.40     67.05 o 
   2  10   8        2.84      -13.97     49.88 o 
   3  10   8        5.75      -20.44     50.63 o 
   4  10   8       51.94       26.56     56.27 o 
 -11  11   8       12.55       36.09     52.49 o 
 -10  11   8        0.87       -0.38     48.57 o 
  -9  11   8       15.35       54.54     46.53 o 
  -8  11   8       14.75      -21.18     38.05 o 
  -7  11   8       27.08       10.65     38.75 o 
  -6  11   8       12.18        1.14     35.69 o 
  -5  11   8        7.25      -16.31     33.33 o 
  -4  11   8       50.61      -11.21     34.53 o 
  -3  11   8       28.67        7.37     37.22 o 
  -2  11   8       19.79       43.37     36.05 o 
  -1  11   8      220.87      217.17     73.28 o 
   0  11   8      104.25      131.12     41.61 o 
   1  11   8       54.86      107.34     59.69 o 
   2  11   8        6.11        2.78     49.93 o 
   3  11   8        4.97      -51.02     52.59 o 
   4  11   8        9.78        3.25     53.61 o 
 -10  12   8        0.18      -73.08     48.72 o 
  -9  12   8        0.59       19.59     49.87 o 
  -8  12   8        0.13       -7.02     47.64 o 
  -7  12   8        0.04       42.86     40.55 o 
  -6  12   8       15.50      -26.51     37.72 o 
  -5  12   8      146.34      133.08     48.45 o 
  -4  12   8       28.80       28.29     45.84 o 
  -3  12   8       24.13       48.69     37.51 o 
  -2  12   8      179.62      167.02     43.42 o 
  -1  12   8       10.53       -5.58     38.66 o 
   0  12   8       99.30      101.97     43.31 o 
   1  12   8        1.01      -57.71     48.17 o 
   2  12   8        6.78      -74.41     49.60 o 
   3  12   8       42.95      177.87     60.47 o 
  -9  13   8       23.73       96.43     52.58 o 
  -8  13   8        0.69       10.74     40.62 o 
  -7  13   8       33.72      -32.55     42.08 o 
  -6  13   8       32.34       47.27     40.61 o 
  -5  13   8        0.67      -18.88     44.00 o 
  -4  13   8        8.92      -11.27     45.65 o 
  -3  13   8       65.06       96.98     41.40 o 
  -2  13   8      298.64      317.05     49.63 o 
  -1  13   8      127.36       67.74     43.32 o 
   0  13   8        8.94      -44.74     41.83 o 
   1  13   8       33.78      100.86     53.51 o 
   2  13   8        9.22       28.26     53.94 o 
  -8  14   8        4.32      -11.69     44.95 o 
  -7  14   8       88.85       76.75     45.90 o 
  -6  14   8       15.07      -38.28     41.92 o 
  -5  14   8       39.63       26.05     92.41 o 
  -4  14   8       61.24      127.68     50.85 o 
  -3  14   8        3.73       15.74     43.11 o 
  -2  14   8      283.78      226.77     66.19 o 
  -1  14   8      195.21      251.49     50.36 o 
   0  14   8        2.19       32.89     44.15 o 
   1  14   8       24.52       14.07     51.73 o 
  -7  15   8       14.63       15.53     46.19 o 
  -6  15   8       46.63       26.00     52.82 o 
  -5  15   8        6.06       58.52     52.29 o 
  -4  15   8       26.68      -60.41     49.38 o 
  -3  15   8       91.39       56.41     46.06 o 
  -2  15   8       10.28      -46.92     42.75 o 
  -1  15   8       75.80       95.66     50.59 o 
   0  15   8        3.58      -29.73     46.95 o 
 -13   1   9        0.15      -34.08     44.56 o 
 -12   1   9        4.90      -31.61     41.29 o 
 -11   1   9       10.82       23.08     39.40 o 
 -10   1   9       11.07       46.66     35.97 o 
  -9   1   9        5.06      -12.85     33.57 o 
  -8   1   9       78.76       61.35     32.82 o 
  -7   1   9       71.26       55.11     30.95 o 
  -6   1   9        1.20       -6.66     27.38 o 
  -5   1   9       28.38       26.94     25.20 o 
  -4   1   9      200.81      217.45     32.25 o 
  -3   1   9      156.25      160.38     45.63 o 
  -2   1   9      103.43       54.42     36.20 o 
  -1   1   9        0.45       11.58     37.07 o 
   0   1   9       50.77       90.14     39.23 o 
   1   1   9       86.29       67.90     54.71 o 
   2   1   9       22.43       34.77     58.02 o 
   3   1   9        7.59      -40.85     94.09 o 
   4   1   9        7.49        3.82     66.82 o 
   5   1   9      117.78       33.28     66.66 o 
 -13   2   9       29.82        3.33     43.09 o 
 -12   2   9       28.52       44.00     42.24 o 
 -11   2   9       24.25       25.42     38.53 o 
 -10   2   9       20.33       71.35     37.12 o 
  -9   2   9       64.47       76.55     33.77 o 
  -8   2   9       27.74       33.61     31.42 o 
  -7   2   9       53.27       11.20     35.95 o 
  -6   2   9      525.55      581.94     47.92 o 
  -5   2   9       57.78       57.24     31.30 o 
  -4   2   9       12.69       -5.59     29.29 o 
  -3   2   9      386.83      445.89     46.20 o 
  -2   2   9      364.02      341.19     46.26 o 
  -1   2   9       10.36        3.84     36.78 o 
   0   2   9        0.68      -36.83     35.39 o 
   1   2   9      113.27      113.54     43.35 o 
   2   2   9      108.22      116.64     46.70 o 
   3   2   9        3.68      -25.83     44.68 o 
   4   2   9       21.97       53.63     61.90 o 
   5   2   9       14.33       14.32     66.71 o 
 -13   3   9        1.28        4.43     43.89 o 
 -12   3   9       45.36      106.57     44.56 o 
 -11   3   9        1.06       13.53     42.49 o 
 -10   3   9      138.37       78.63     45.30 o 
  -9   3   9      143.06      182.69     44.89 o 
  -8   3   9      278.30      260.69     53.60 o 
  -7   3   9       75.71       69.44     66.92 o 
  -6   3   9       80.51      108.50     33.08 o 
  -5   3   9       23.43       46.75     27.68 o 
  -4   3   9     1312.87     1428.34    107.10 o 
  -3   3   9      160.85      233.81     43.85 o 
  -2   3   9       24.99       48.25     40.10 o 
  -1   3   9      135.91      199.30     46.24 o 
   0   3   9      240.24      236.26     54.38 o 
   1   3   9       33.99       -0.15     41.76 o 
   2   3   9        2.95       -4.95     48.17 o 
   3   3   9        1.39       41.78     48.09 o 
   4   3   9       23.41       12.98     53.82 o 
   5   3   9        0.03      -19.51     51.35 o 
 -12   4   9       26.04      -57.19     82.50 o 
 -11   4   9        3.63       27.60     77.74 o 
 -10   4   9       35.49      -35.81     52.12 o 
  -9   4   9       89.50      118.87     52.30 o 
  -8   4   9       43.68       -7.33     52.37 o 
  -7   4   9       15.88       19.20     36.49 o 
  -6   4   9       30.35       25.01     30.54 o 
  -5   4   9      209.89      179.22     37.58 o 
  -4   4   9      383.78      315.59     37.80 o 
  -3   4   9       87.21       41.39     33.65 o 
  -2   4   9       40.10       47.83     50.49 o 
  -1   4   9      121.30      135.32     45.39 o 
   0   4   9      107.99      102.14     41.71 o 
   1   4   9      190.48      205.97     51.37 o 
   2   4   9      284.07      357.09     53.73 o 
   3   4   9        5.87      -13.20     45.90 o 
   4   4   9        2.93      -71.13     47.87 o 
   5   4   9       61.23      129.12     57.88 o 
 -12   5   9        3.73       27.15     65.62 o 
 -11   5   9       10.61        8.43     46.87 o 
 -10   5   9       29.56      -19.30     44.37 o 
  -9   5   9        9.84       38.21     42.42 o 
  -8   5   9      102.07       98.41     43.22 o 
  -7   5   9       93.72       65.19     39.32 o 
  -6   5   9       37.78       20.76     32.00 o 
  -5   5   9      201.47      223.81     35.76 o 
  -4   5   9       23.97       40.26     49.02 o 
  -3   5   9      681.18      713.46     48.47 o 
  -2   5   9        0.90      -32.98     38.99 o 
  -1   5   9       37.00       29.80     47.03 o 
   0   5   9      227.88      212.98     60.21 o 
   1   5   9        2.98       -7.07     46.63 o 
   2   5   9       61.67       35.27     55.85 o 
   3   5   9       93.52      102.10     51.55 o 
   4   5   9        7.45        1.68     50.53 o 
 -12   6   9       60.08       33.20     53.22 o 
 -11   6   9       24.75       98.05     50.21 o 
 -10   6   9        1.98      -40.30     46.24 o 
  -9   6   9       39.53       65.66     49.52 o 
  -8   6   9        0.99      103.07     52.88 o 
  -7   6   9       54.44       23.24     34.72 o 
  -6   6   9      468.57      462.84     41.65 o 
  -5   6   9       41.76       -4.14     37.87 o 
  -4   6   9      411.77      411.63     54.77 o 
  -3   6   9       73.44        7.23     32.50 o 
  -2   6   9        9.80       38.98     42.28 o 
  -1   6   9      147.97      133.74     47.83 o 
   0   6   9       12.67       20.41     46.71 o 
   1   6   9       27.00       47.52     46.65 o 
   2   6   9      155.28      201.25     67.25 o 
   3   6   9       11.63        4.26     64.33 o 
   4   6   9        0.23       -5.12     71.45 o 
 -12   7   9       32.05       47.21     59.51 o 
 -11   7   9       49.70       95.15     53.22 o 
 -10   7   9       17.12       32.71     46.66 o 
  -9   7   9        3.98      -23.64     46.84 o 
  -8   7   9       64.90       51.17     61.13 o 
  -7   7   9        4.85       21.09     34.11 o 
  -6   7   9        7.82       32.82     34.49 o 
  -5   7   9       14.30      -44.42     44.27 o 
  -4   7   9      141.20      156.07     38.04 o 
  -3   7   9      112.52      110.51     39.87 o 
  -2   7   9       88.40       63.49     44.71 o 
  -1   7   9       20.90       -6.87     43.96 o 
   0   7   9        0.03      -27.70     52.18 o 
   1   7   9      102.71       81.88     49.46 o 
   2   7   9        3.20       35.62     49.60 o 
   3   7   9        9.74       10.21     53.13 o 
   4   7   9        2.99       88.11     61.57 o 
 -11   8   9        1.44      -18.69     51.40 o 
 -10   8   9       10.02       -1.22     45.86 o 
  -9   8   9       11.98       -5.99     47.12 o 
  -8   8   9       16.93       97.10     60.02 o 
  -7   8   9       10.72      -24.45     35.81 o 
  -6   8   9      103.18      108.00     38.26 o 
  -5   8   9       15.04       47.84     43.58 o 
  -4   8   9       31.02       25.91     35.69 o 
  -3   8   9       40.82       48.23     36.28 o 
  -2   8   9       84.84       20.30     36.79 o 
  -1   8   9        1.44      -54.43     43.61 o 
   0   8   9       66.92        2.33     47.51 o 
   1   8   9        1.15      -50.73     49.83 o 
   2   8   9       10.66       -3.97     52.07 o 
   3   8   9        6.38      -25.62     52.54 o 
 -11   9   9      118.80       26.72     54.79 o 
 -10   9   9        1.96        3.71     50.78 o 
  -9   9   9        9.98       23.90     47.18 o 
  -8   9   9       13.62      -14.43     44.73 o 
  -7   9   9        0.26       23.23     38.05 o 
  -6   9   9        0.38       10.07     43.39 o 
  -5   9   9       91.60      118.45     44.97 o 
  -4   9   9        6.08       40.87     38.56 o 
  -3   9   9       15.01      -29.61     34.68 o 
  -2   9   9        3.48       39.67     38.38 o 
  -1   9   9      149.45      168.83     49.56 o 
   0   9   9      107.49      137.82     54.07 o 
   1   9   9       41.98       56.54     50.47 o 
   2   9   9        0.30       26.36     52.59 o 
   3   9   9       49.78       32.76     53.27 o 
 -10  10   9       16.57       15.90     52.65 o 
  -9  10   9        0.41       -1.63     48.96 o 
  -8  10   9        5.26      -67.75     45.17 o 
  -7  10   9       16.66       -4.68     39.09 o 
  -6  10   9      107.72       97.77     48.20 o 
  -5  10   9       12.54      -64.50     43.00 o 
  -4  10   9        3.91       14.49     44.72 o 
  -3  10   9       12.51      -13.42     46.31 o 
  -2  10   9      161.02      191.96     44.65 o 
  -1  10   9       89.39       51.12     53.06 o 
   0  10   9        0.81       48.29     54.56 o 
   1  10   9       40.43      -30.89     49.48 o 
   2  10   9       16.25       88.74     57.80 o 
  -9  11   9       32.63      -73.11     48.74 o 
  -8  11   9       22.45       42.83     47.92 o 
  -7  11   9       45.78        3.15     39.50 o 
  -6  11   9        0.60        5.08     47.13 o 
  -5  11   9       34.39        3.03     46.30 o 
  -4  11   9      262.77      236.77     51.82 o 
  -3  11   9       11.32       28.50     43.11 o 
  -2  11   9       82.88      102.04     44.71 o 
  -1  11   9      111.37       59.32     50.33 o 
   0  11   9       50.78       36.55     52.32 o 
   1  11   9        1.64        1.21     56.57 o 
  -8  12   9        0.78       47.25     50.81 o 
  -7  12   9        1.28       -5.06     43.13 o 
  -6  12   9       33.08       17.93     51.99 o 
  -5  12   9       79.34      103.55     50.40 o 
  -4  12   9        1.29       -4.04     46.56 o 
  -3  12   9       81.18       43.43     44.49 o 
  -2  12   9       36.10       75.99     44.80 o 
  -1  12   9        0.63       69.29     56.57 o 
   0  12   9        1.25       72.14     57.67 o 
  -7  13   9       50.49       12.67     54.32 o 
  -6  13   9       15.90      -77.96     51.97 o 
  -5  13   9        5.20      -46.77     50.10 o 
  -4  13   9       19.14      -21.36     49.67 o 
  -3  13   9       63.45       90.61     47.67 o 
  -2  13   9       13.36       43.06     46.23 o 
  -1  13   9       45.08       68.48     55.91 o 
 -11   0  10       11.94      -80.50     53.67 o 
 -10   0  10        0.24       58.67     55.43 o 
  -9   0  10       38.13       10.31     51.41 o 
  -8   0  10       21.94       69.25     63.15 o 
  -7   0  10      144.15      199.25     52.05 o 
  -6   0  10        3.52       24.15     58.87 o 
  -5   0  10      205.05      275.25     85.54 o 
  -4   0  10       25.64       76.98     74.47 o 
  -3   0  10      155.85      262.66     88.56 o 
  -2   0  10       19.63        6.04     77.99 o 
  -1   0  10      161.61      259.14     89.57 o 
   0   0  10      145.28       42.27     81.01 o 
   1   0  10       56.08      107.68     94.09 o 
   2   0  10       18.92        0.00     87.55 o 
   3   0  10       17.38      -33.71     88.05 o 
 -11   1  10       16.16       16.91     42.04 o 
 -10   1  10       59.36       50.85     40.95 o 
  -9   1  10       16.18       77.25     45.56 o 
  -8   1  10       18.57        8.79     40.71 o 
  -7   1  10       23.58       36.43     40.11 o 
  -6   1  10      216.25      137.61     50.19 o 
  -5   1  10      119.20      231.39     44.53 o 
  -4   1  10        4.15       21.77     52.47 o 
  -3   1  10        5.34        8.68     49.93 o 
  -2   1  10       43.53       90.85     54.80 o 
  -1   1  10      107.68        9.39     60.64 o 
   0   1  10        0.39       29.95     63.38 o 
   1   1  10       37.63       80.51     64.75 o 
   2   1  10       30.33        6.01     65.76 o 
   3   1  10        1.09        4.05     63.22 o 
 -11   2  10       40.93       92.34     52.84 o 
 -10   2  10        0.19      -77.39     74.62 o 
  -9   2  10        0.45       18.55     50.86 o 
  -8   2  10       39.16       77.61     52.50 o 
  -7   2  10        2.11      -31.20     71.45 o 
  -6   2  10        4.29       40.38     39.61 o 
  -5   2  10       60.46        0.63     39.33 o 
  -4   2  10      131.10      123.48     48.93 o 
  -3   2  10      164.71      194.55     45.74 o 
  -2   2  10       42.22       73.53     43.74 o 
  -1   2  10        9.37       -6.73     56.03 o 
   0   2  10      116.33       57.37     60.05 o 
   1   2  10       39.53       64.99    165.79 o 
   2   2  10        0.88       18.52     69.12 o 
   3   2  10        1.00      -19.50     70.58 o 
 -11   3  10       18.07       19.41     50.98 o 
 -10   3  10        0.57      -19.63     54.38 o 
  -9   3  10       24.19      168.48     59.95 o 
  -8   3  10        2.42      -53.96     39.76 o 
  -7   3  10        0.02       -1.42     49.61 o 
  -6   3  10       77.38        9.94     40.89 o 
  -5   3  10        1.24       22.38     42.14 o 
  -4   3  10       22.15       33.92     41.96 o 
  -3   3  10      270.14      214.98     58.15 o 
  -2   3  10        2.56       15.34     43.40 o 
  -1   3  10       43.98        2.39     45.39 o 
   0   3  10        3.97       10.47     47.96 o 
   1   3  10       60.64        8.72     48.73 o 
   2   3  10        6.28       19.13     63.75 o 
   3   3  10       18.15       -5.77     64.89 o 
 -11   4  10        9.52      -53.14     62.26 o 
 -10   4  10        6.43        9.90     62.82 o 
  -9   4  10       29.30       -6.27     46.76 o 
  -8   4  10       14.57      -59.71     39.81 o 
  -7   4  10        0.69      -36.27     41.66 o 
  -6   4  10        3.51      -35.66     48.05 o 
  -5   4  10        0.11      -20.52     40.49 o 
  -4   4  10       12.49        7.79     39.76 o 
  -3   4  10        3.08      -33.68     42.61 o 
  -2   4  10        8.86      -14.01     97.36 o 
  -1   4  10        0.12      -29.03     43.56 o 
   0   4  10        0.01       50.02     49.06 o 
   1   4  10        9.75      -29.35     46.45 o 
   2   4  10        0.06       82.27     93.27 o 
 -11   5  10       17.35       75.57     54.41 o 
 -10   5  10        6.70      -45.49     63.04 o 
  -9   5  10       20.71       12.18     74.62 o 
  -8   5  10        5.10       -0.12     57.20 o 
  -7   5  10       66.10       68.54     43.72 o 
  -6   5  10       70.37      111.51     46.28 o 
  -5   5  10        9.78      -16.06     42.37 o 
  -4   5  10      116.33       60.41     44.29 o 
  -3   5  10        8.59       36.97     45.60 o 
  -2   5  10      299.82      314.56     56.47 o 
  -1   5  10       53.95       53.71     87.02 o 
   0   5  10       27.79      -27.19     58.39 o 
   1   5  10        4.33       74.03     61.81 o 
   2   5  10       38.41       29.85     54.41 o 
 -10   6  10       13.87        3.77     49.24 o 
  -9   6  10       24.51      137.73     51.88 o 
  -8   6  10      100.78      154.47     61.53 o 
  -7   6  10       18.45       59.11     43.86 o 
  -6   6  10       98.10       85.68     46.57 o 
  -5   6  10        1.36      -49.80     41.95 o 
  -4   6  10      250.11      307.06     53.36 o 
  -3   6  10       70.12       87.73     46.01 o 
  -2   6  10      263.07      203.81     60.72 o 
  -1   6  10       12.78        2.38     47.73 o 
   0   6  10      236.35      321.89     58.42 o 
   1   6  10        1.67        5.26     62.09 o 
   2   6  10        0.03       34.85     54.87 o 
 -10   7  10        3.62       30.25     53.57 o 
  -9   7  10       64.33       47.04     52.61 o 
  -8   7  10        3.62      -86.80     82.52 o 
  -7   7  10       23.71      -42.29     53.78 o 
  -6   7  10      106.87      170.40     49.72 o 
  -5   7  10       92.89      135.02     54.83 o 
  -4   7  10        0.62      -19.95     38.76 o 
  -3   7  10       32.36       28.77     47.71 o 
  -2   7  10      115.71      138.10     54.44 o 
  -1   7  10        5.19       -5.02     51.22 o 
   0   7  10        0.02       85.67     53.74 o 
   1   7  10       19.93       89.09    104.02 o 
  -9   8  10        3.59      -24.31     49.74 o 
  -8   8  10       58.96       36.79     63.45 o 
  -7   8  10        1.21       24.12     55.23 o 
  -6   8  10       25.88        0.74     47.07 o 
  -5   8  10       73.36       58.39     52.19 o 
  -4   8  10       94.37      116.96     48.57 o 
  -3   8  10       75.92       38.39     49.98 o 
  -2   8  10        1.15       35.94     48.07 o 
  -1   8  10       20.34      -23.63     52.01 o 
   0   8  10       35.32       17.05     55.58 o 
   1   8  10       16.49       26.78     57.47 o 
  -8   9  10       13.08      -10.51     49.83 o 
  -7   9  10       11.41      -72.11     48.07 o 
  -6   9  10       58.61        2.52     48.82 o 
  -5   9  10       34.26      101.16     51.44 o 
  -4   9  10       18.04       -5.76     44.87 o 
  -3   9  10        7.85      -66.55     44.37 o 
  -2   9  10        6.37      -72.92     48.61 o 
  -1   9  10       34.62       22.80     56.87 o 
   0   9  10        3.56      -32.16     55.61 o 
  -7  10  10       57.35       57.48     55.71 o 
  -6  10  10        2.07       24.28     49.38 o 
  -5  10  10        4.18      -21.62     47.45 o 
  -4  10  10        1.28       24.44     48.59 o 
  -3  10  10       47.03       84.64     54.67 o 
  -2  10  10        3.69       27.33     55.96 o 
  -1  10  10        1.00      -13.70     55.40 o 
  -6  11  10       16.46      -35.32     50.67 o 
  -5  11  10        1.95      -69.49     46.33 o 
  -4  11  10       52.64       67.71     51.33 o 
  -3  11  10       21.30      -15.63     58.94 o 
  -9   1  11        9.89       -4.31     57.56 o 
  -8   1  11       11.38      -53.33     77.99 o 
  -7   1  11       47.73      146.42     90.57 o 
  -4   1  11      192.32      229.56     62.24 o 
  -3   1  11        1.55       23.72     59.24 o 
  -2   1  11       18.93      -81.60     57.16 o 
  -1   1  11        2.67       -9.93     60.95 o 
   0   1  11        6.48      -91.75     61.17 o 
  -9   2  11        8.51      -11.49     56.67 o 
  -8   2  11        0.03        5.95     45.52 o 
  -7   2  11       52.13       96.10     81.01 o 
  -5   2  11      119.07      185.67     93.59 o 
  -4   2  11       60.28       15.10     83.02 o 
  -3   2  11       13.26       44.39     62.79 o 
  -2   2  11       55.68       77.10     61.88 o 
  -1   2  11        0.49      -27.98     66.17 o 
   0   2  11        0.38      -71.85     65.41 o 
  -9   3  11       39.22       51.72     51.40 o 
  -8   3  11       81.81      170.87    103.35 o 
  -7   3  11        1.29      -14.09     85.03 o 
  -6   3  11       39.54      -70.44     69.44 o 
  -5   3  11      135.58      187.66     60.59 o 
  -4   3  11       14.34       45.21     55.99 o 
  -3   3  11      135.78      285.30     99.13 o 
  -2   3  11       59.84       -4.15     65.94 o 
  -1   3  11        2.50        0.10     65.80 o 
  -8   4  11        0.64       92.17     60.08 o 
  -7   4  11       24.12       39.92     57.16 o 
  -6   4  11      284.86      283.30     87.05 o 
  -5   4  11       21.42       -3.39     56.86 o 
  -4   4  11        4.42       -7.87     45.66 o 
  -3   4  11        1.03       48.01     48.53 o 
  -2   4  11      142.56      130.03     83.33 o 
  -1   4  11       88.78       56.82     65.61 o 
  -8   5  11       38.01       41.76     96.61 o 
  -7   5  11       39.67       49.63     62.39 o 
  -6   5  11        7.24       48.52     60.44 o 
  -5   5  11       19.85       82.33     58.36 o 
  -4   5  11        8.44      -13.24     48.63 o 
  -3   5  11       84.97       47.04     53.23 o 
  -2   5  11        3.48       20.19     51.63 o 
  -7   6  11        0.08      -46.96     59.72 o 
  -6   6  11       52.42       -1.58     78.17 o 
  -5   6  11        0.51       18.26     87.80 o 
  -4   6  11        4.90       32.92    105.66 o 
  -3   6  11       16.57      -20.28     49.95 o 
  -2   6  11        6.82      -14.67     54.95 o 
  -6   7  11        0.73      -72.00     48.89 o 
  -5   7  11        3.85      -30.61     59.23 o 
  -4   7  11        3.83        1.00    112.46 o 
                                                 
